# Supplementary material for: A sart1 Zebrafish Mutant Results in Developmental Defects in the Central Nervous System
Source: Cells. 2020 Oct 22;9(11):2340. doi: 10.3390/cells9112340 (PMC7690441; doi:10.3390/cells9112340)
Supplement: Supplementary file 1 [file cells-09-02340-s001.zip]

Archive with 5 entries (4 files):
- Cells-959904-supplementary final-change/
- Cells-959904-supplementary final-change/cellss-959904- supplementary-figure S1 and S2.pdf
- Cells-959904-supplementary final-change/File S1.xlsx
- Cells-959904-supplementary final-change/File S2.xlsx
- Cells-959904-supplementary final-change/supplementary FileS.pdf
