# Supplementary material for: A sart1 Zebrafish Mutant Results in Developmental Defects in the Central Nervous System
Source: Cells. 2020 Oct 22;9(11):2340. doi: 10.3390/cells9112340 (PMC7690441; doi:10.3390/cells9112340)
Supplement: Supplementary file 1 [file cells-09-02340-s001.zip › Cells-959904-supplementary final-change/File S1.xlsx]

## Sheet: Henson_gene_fpkm
All genes with at least one read observed in either one of the samples
Chr	Gene	Length	WT.count	MUT.count	WT.fpkm	MUT.fpkm	log2(WT.FPKM)	log2(MUT.FPKM)	log2(MUT-WT)
1	LOC100002676	1314	1	0	0.0203	0	-5.62167	-16.6096	-10.988
1	LOC554386	1797	15	44	0.2229	0.4892	-2.16547	-1.03147	1.13399
1	LOC557028	1534	19	50	0.3307	0.6512	-1.59636	-0.618805	0.977556
1	LOC559804	1810	2	3	0.0295	0.0331	-5.08265	-4.91659	0.166063
1	LOC559976	5313	3	18	0.0151	0.0677	-6.04835	-3.88449	2.16387
1	LOC563777	6359	23	73	0.0966	0.2294	-3.37168	-2.124	1.24768
1	LOC795807	702	1	3	0.038	0.0854	-4.71748	-3.54945	1.16803
1	abcb6a	2939	0	9	0	0.0612	-16.6096	-4.03009	12.5796
1	abcg2d	1842	1	4	0.0145	0.0434	-6.10681	-4.52583	1.58098
1	acsl1a	3237	12	76	0.099	0.4691	-3.33628	-1.092	2.24428
1	acta1a	1586	180	279	3.0307	3.5147	1.59966	1.81341	0.21375
1	actb1	1672	1762	3864	28.141	46.1732	4.8146	5.52898	0.714382
1	actr2a	1671	27	57	0.4315	0.6815	-1.21253	-0.553193	0.659341
1	acy3.1	1497	2	2	0.0357	0.0267	-4.80753	-5.22648	-0.418948
1	acy3.2	1269	8	23	0.1683	0.3621	-2.57081	-1.4655	1.10531
1	adprhl1	1520	0	1	0	0.0131	-16.6096	-6.25319	10.3565
1	adra2c	1299	0	1	0	0.0154	-16.6096	-6.01999	10.5897
1	aftpha	2840	13	32	0.1222	0.2251	-3.03257	-2.1513	0.881268
1	agpat3	2424	79	138	0.8703	1.1375	-0.200399	0.185879	0.386278
1	aimp1	1146	44	119	1.0253	2.0747	0.0360602	1.05291	1.01685
1	aip	1664	39	105	0.6259	1.2607	-0.675973	0.334236	1.01021
1	akap8l	2310	42	154	0.4855	1.332	-1.04243	0.413605	1.45603
1	alg11	2832	5	22	0.0471	0.1552	-4.40782	-2.68771	1.72012
1	alkbh5	1551	12	30	0.2066	0.3865	-2.27502	-1.37142	0.903596
1	ankrd10a	1727	3	5	0.0464	0.0578	-4.42942	-4.11254	0.316883
1	ankrd37	1076	0	3	0	0.0557	-16.6096	-4.16592	12.4437
1	anp32b	1499	129	146	2.298	1.946	1.20039	0.960519	-0.239866
1	anxa5b	1865	41	91	0.587	0.9749	-0.768543	-0.0366591	0.731884
1	appa	2477	53	132	0.5714	1.0647	-0.807402	0.0904605	0.897862
1	aptx	1103	1	7	0.0242	0.1268	-5.36825	-2.97926	2.38899
1	arfip1	1490	9	40	0.1613	0.5364	-2.63209	-0.898592	1.7335
1	arglu1b	1861	23	46	0.33	0.4939	-1.59942	-1.01768	0.581738
1	arhgap10	3626	11	17	0.081	0.0937	-3.62576	-3.41565	0.210103
1	arhgef7b	3568	13	39	0.0973	0.2184	-3.36127	-2.19489	1.16638
1	arl11	1886	1	3	0.0142	0.0318	-6.13695	-4.97438	1.16257
1	arl13b	2794	14	28	0.1338	0.2002	-2.90174	-2.32041	0.581328
1	arl6	1159	11	11	0.2534	0.1896	-1.98045	-2.39889	-0.418438
1	as3mt	1282	1	7	0.0208	0.1091	-5.58658	-3.19614	2.39043
1	asah1b	1645	11	16	0.1786	0.1943	-2.48512	-2.36357	0.121547
1	asb5b	1528	8	18	0.1398	0.2354	-2.83846	-2.08675	0.751708
1	asf1bb	1547	12	13	0.2071	0.1679	-2.27153	-2.57424	-0.302709
1	asna1	3563	35	97	0.2623	0.5439	-1.93066	-0.87856	1.0521
1	atf7ip	3283	47	102	0.3823	0.6208	-1.38719	-0.687776	0.699409
1	atic	1958	41	113	0.5592	1.1531	-0.838538	0.20553	1.04407
1	atp1a1a.1	3477	192	434	1.4746	2.4939	0.560333	1.31841	0.758076
1	atp1a1a.2	3234	35	70	0.289	0.4325	-1.79081	-1.20919	0.581614
1	atp1a1a.3	3267	12	30	0.0981	0.1835	-3.34946	-2.44607	0.903387
1	atp1a1a.4	3227	76	99	0.6289	0.613	-0.669075	-0.706017	-0.036943
1	atp1a1a.5	3811	12	14	0.0841	0.0734	-3.57158	-3.76788	-0.196301
1	atp1b1b	2343	48	78	0.5471	0.6651	-0.870097	-0.588335	0.281762
1	atp5j	1204	90	126	1.9961	2.0909	0.997191	1.06413	0.0669397
1	b3gntl1	1579	1	0	0.0169	0	-5.88598	-16.6096	-10.7237
1	b4galt1	1219	2	16	0.0438	0.2622	-4.5126	-1.93121	2.58139
1	bcl9	4459	17	74	0.1018	0.3316	-3.29605	-1.59244	1.70361
1	bdh2	1059	10	16	0.2522	0.3019	-1.9873	-1.72781	0.259493
1	blzf1	2895	14	35	0.1291	0.2416	-2.95333	-2.04925	0.904079
1	bnc2	4216	9	21	0.057	0.0995	-4.13264	-3.32901	0.803627
1	bora	2019	2	3	0.0265	0.0297	-5.23732	-5.07291	0.164412
1	brat1	2602	1	5	0.0103	0.0384	-6.59981	-4.70237	1.89744
1	btbd3a	2075	2	9	0.0257	0.0867	-5.28153	-3.52766	1.75387
1	c3a	5063	66	845	0.3481	3.3346	-1.52238	1.73752	3.2599
1	c3b	5162	9	9	0.0466	0.0348	-4.42322	-4.84435	-0.421138
1	c3c	5149	8	26	0.0415	0.1009	-4.5904	-3.30886	1.28154
1	cab39l	2489	31	85	0.3326	0.6823	-1.5881	-0.551501	1.0366
1	cabp2a	1579	3	0	0.0507	0	-4.30159	-16.6096	-12.3081
1	camk2d2	2245	25	58	0.2974	0.5162	-1.74947	-0.95397	0.795505
1	capn9	2623	23	27	0.2342	0.2057	-2.09413	-2.28132	-0.187191
1	casp3a	2918	47	89	0.4301	0.6094	-1.21722	-0.714515	0.502707
1	caspb	1796	25	66	0.3717	0.7342	-1.42775	-0.445735	0.982015
1	caspbl	1230	0	3	0	0.0487	-16.6096	-4.35964	12.25
1	cbr1	3815	15	9	0.105	0.0471	-3.2514	-4.40782	-1.15642
1	cbsa	2835	13	8	0.1225	0.0564	-3.02903	-4.14791	-1.11888
1	ccdc147	2839	0	3	0	0.0211	-16.6096	-5.56593	11.0437
1	ccdc149b	2502	3	11	0.032	0.0878	-4.96533	-3.50947	1.45586
1	cct4	1872	142	488	2.0256	5.2084	1.01836	2.38084	1.36249
1	cd247	230	0	1	0	0.0869	-16.6096	-3.52433	13.0853
1	cd99	1782	20	111	0.2997	1.2445	-1.73836	0.315578	2.05394
1	cdadc1	1640	8	8	0.1303	0.0975	-2.93998	-3.35831	-0.418326
1	cdc25d	1457	0	1	0	0.0137	-16.6096	-6.18863	10.421
1	cdc37	1452	30	77	0.5517	1.0595	-0.858018	0.0833972	0.941415
1	cdk2ap2	878	22	37	0.6691	0.842	-0.579685	-0.248091	0.331594
1	cenpe	1483	3	12	0.054	0.1617	-4.21063	-2.62852	1.58211
1	cenpk	1213	2	8	0.044	0.1318	-4.50602	-2.92347	1.58256
1	cep44	2199	1	2	0.0121	0.0182	-6.36766	-5.77913	0.588532
1	cep97	2241	5	11	0.0596	0.0981	-4.0683	-3.34946	0.718846
1	chic2	1864	13	41	0.1862	0.4395	-2.425	-1.18603	1.23897
1	chmp2bb	1981	27	86	0.364	0.8674	-1.45795	-0.205214	1.25274
1	chrna6	1937	1	4	0.0138	0.0413	-6.17814	-4.59737	1.58078
1	chrnb3a	2127	6	5	0.0753	0.047	-3.73101	-4.41089	-0.679874
1	chst10	1736	10	40	0.1538	0.4604	-2.70078	-1.11901	1.58177
1	chtf18	3230	5	4	0.0413	0.0247	-4.59737	-5.33876	-0.741396
1	cisd2	1275	4	12	0.0838	0.188	-3.57673	-2.41112	1.16562
1	clgn	2884	36	40	0.3333	0.2771	-1.58506	-1.85147	-0.266406
1	clock3	2445	12	15	0.1311	0.1226	-2.93115	-3.02785	-0.0967011
1	clta	1311	70	149	1.4258	2.2708	0.511782	1.18321	0.671425
1	cnn1a	1010	1	0	0.0264	0	-5.24277	-16.6096	-11.3669
1	cnppd1	2347	22	67	0.2503	0.5704	-1.99821	-0.809929	1.18828
1	cnrip1a	1383	18	34	0.3476	0.4912	-1.52446	-1.02559	0.49887
1	cntf	1137	0	7	0	0.123	-16.6096	-3.02315	13.5865
1	col17a1a	4745	164	172	0.9229	0.7242	-0.115738	-0.46552	-0.349782
1	col5a3b	5059	63	105	0.3325	0.4147	-1.58853	-1.26983	0.318705
1	colgalt1	1815	1	8	0.0147	0.0881	-6.08706	-3.50455	2.58251
1	commd1	1318	5	10	0.1013	0.1516	-3.30315	-2.72156	0.581588
1	coro2a	2648	17	37	0.1714	0.2792	-2.54448	-1.84058	0.703899
1	cpb2	1297	6	10	0.1235	0.154	-3.0173	-2.6989	0.318396
1	cpe	4457	136	198	0.8148	0.8876	-0.295464	-0.172002	0.123462
1	cplx2l	1821	44	54	0.6452	0.5925	-0.632159	-0.755089	-0.122929
1	crb3b	1272	2	7	0.042	0.11	-4.57312	-3.18429	1.38883
1	creb1a	1951	19	37	0.2601	0.3789	-1.94281	-1.40007	0.542733
1	creg1	1127	6	14	0.1422	0.2482	-2.81391	-2.01037	0.803538
1	crfb15	1311	1	0	0.0204	0	-5.61458	-16.6096	-10.9951
1	crfb17	1850	2	38	0.0289	0.4104	-5.11229	-1.28486	3.82743
1	crmp1	2212	17	12	0.2052	0.1084	-2.28483	-3.20543	-0.920603
1	crtac1a	1798	1	11	0.0149	0.1222	-6.06758	-3.03257	3.03501
1	cryaa	1386	11	16	0.2119	0.2306	-2.23848	-2.11647	0.122003
1	cryba1l2	1709	14	9	0.2188	0.1052	-2.19225	-3.24866	-1.05641
1	crybb1l2	1224	741	1373	16.1661	22.4119	4.0149	4.48619	0.471293
1	cryzl1	1921	5	10	0.0695	0.104	-3.84664	-3.26521	0.58143
1	ctnna2	2598	5	14	0.0514	0.1077	-4.28181	-3.21478	1.06703
1	cul4a	1809	11	27	0.1624	0.2982	-2.62229	-1.7456	0.876688
1	cx41.8	2800	1	0	0.0095	0	-6.71634	-16.6096	-9.8933
1	cx44.1	2356	7	12	0.0793	0.1018	-3.65635	-3.29605	0.360305
1	cxcl-c1c	565	0	73	0	2.5814	-16.6096	1.36816	17.9778
1	cyp2u1	1707	1	1	0.0156	0.0117	-6.00139	-6.41612	-0.414729
1	cyp3a65	2008	3	4	0.0399	0.0398	-4.64711	-4.65073	-0.00361941
1	cyp4v8	2462	6	2	0.0651	0.0162	-3.94098	-5.94697	-2.006
1	dachb	2352	4	6	0.0454	0.051	-4.46085	-4.29308	0.16777
1	dachc	2291	8	10	0.0932	0.0872	-3.42337	-3.51936	-0.0959912
1	dclk2	2760	8	17	0.0774	0.1231	-3.69134	-3.02198	0.669356
1	dctd	1424	2	2	0.0375	0.0281	-4.73658	-5.15277	-0.416192
1	dcun1d2b	1494	23	33	0.4111	0.4413	-1.2824	-1.18014	0.102268
1	ddx39aa	1522	68	151	1.1931	1.9822	0.254727	0.98711	0.732383
1	dhrsx	2909	4	6	0.0367	0.0412	-4.76768	-4.60086	0.166821
1	dkk2	1357	0	1	0	0.0147	-16.6096	-6.08706	10.5226
1	dla	3017	14	26	0.1239	0.1722	-3.01264	-2.53776	0.474876
1	dlx2b	1497	1	2	0.0178	0.0267	-5.81117	-5.22648	0.584692
1	dmd	2105	7	23	0.0888	0.2183	-3.49313	-2.19555	1.29758
1	dnaja1	2240	9	60	0.1073	0.5352	-3.22014	-0.901823	2.31832
1	dnajb14	1977	3	11	0.0405	0.1112	-4.62558	-3.16864	1.45694
1	dnajb1b	1731	11	39	0.1697	0.4501	-2.55886	-1.15165	1.40721
1	dnm2b	2431	7	18	0.0769	0.1479	-3.70068	-2.75721	0.943476
1	dpcd	1028	2	6	0.052	0.1166	-4.26507	-3.10024	1.16483
1	dpy30	541	8	32	0.3949	1.1818	-1.3404	0.240998	1.5814
1	ebpl	967	1	2	0.0276	0.0413	-5.17867	-4.59737	0.5813
1	ednraa	1656	6	45	0.0968	0.5429	-3.3687	-0.881215	2.48749
1	ednrb1a	1492	5	2	0.0895	0.0268	-3.48181	-5.22108	-1.73928
1	eed	1407	11	18	0.2088	0.2556	-2.25974	-1.96798	0.291753
1	eef1a1b	2160	1	3	0.0124	0.0277	-6.33235	-5.17345	1.1589
1	efnb2b	2010	1	8	0.0133	0.0795	-6.23135	-3.65272	2.57863
1	eif3f	891	109	165	3.2668	3.6999	1.70788	1.88749	0.179608
1	elf2b	2744	13	74	0.1265	0.5388	-2.98268	-0.892151	2.09053
1	elmod2	5349	35	135	0.1747	0.5043	-2.51697	-0.987617	1.52935
1	emp1	869	2	3	0.0615	0.069	-4.02304	-3.85705	0.165984
1	eng1b	1577	10	9	0.1693	0.114	-2.56226	-3.13277	-0.570507
1	erbb4a	6746	0	7	0	0.0207	-16.6096	-5.59353	11.0161
1	eri2	1350	1	1	0.0198	0.0148	-5.65763	-6.07728	-0.419657
1	esf1	2515	11	35	0.1168	0.278	-3.09776	-1.84679	1.25097
1	etaa1	2429	0	5	0	0.0411	-16.6096	-4.60437	12.0053
1	exosc1	612	8	8	0.3491	0.2612	-1.51825	-1.93672	-0.418472
1	exosc9	1393	8	20	0.1534	0.2869	-2.70454	-1.80133	0.903206
1	f10	1415	12	26	0.2265	0.3671	-2.14235	-1.44572	0.696638
1	f7	1809	1	6	0.0148	0.0663	-6.07728	-3.91463	2.16265
1	f7i	1694	3	1	0.0473	0.0118	-4.40171	-6.40385	-2.00214
1	faah2a	2351	7	5	0.0795	0.0425	-3.65272	-4.55605	-0.903334
1	fabp2	616	50	25	2.1675	0.8109	1.11604	-0.302386	-1.41842
1	fam114a1	2076	9	25	0.1158	0.2406	-3.11017	-2.05523	1.05494
1	fam134a	2188	8	26	0.0976	0.2374	-3.35683	-2.07455	1.28228
1	fam184b	3956	10	44	0.0675	0.2222	-3.88875	-2.17	1.71875
1	fat1a	14153	35	179	0.066	0.2527	-3.92117	-1.98445	1.93673
1	fbxl18	2614	5	6	0.0511	0.0459	-4.29025	-4.44505	-0.154797
1	fbxo8	1779	4	43	0.06	0.4829	-4.05865	-1.05017	3.00848
1	fga	2349	103	526	1.1709	4.474	0.22763	2.16157	1.93394
1	fgb	1726	90	381	1.3924	4.4104	0.477584	2.14091	1.66333
1	fgf20a	627	1	2	0.0426	0.0637	-4.55266	-3.97234	0.580328
1	fgf8b	2321	3	3	0.0345	0.0258	-4.85684	-5.27593	-0.419084
1	fgfbp2b	1277	51	13	1.0665	0.2034	0.0928975	-2.29754	-2.39043
1	fgg	1574	92	455	1.5608	5.7756	0.642295	2.52997	1.88768
1	fip1l1b	2085	30	60	0.3842	0.575	-1.38003	-0.798341	0.581692
1	fn1b	8214	59	2027	0.1918	4.9305	-2.38225	2.30174	4.68399
1	frem3	9384	5	62	0.0142	0.132	-6.13695	-2.92128	3.21567
1	fstl1a	1472	12	58	0.2177	0.7872	-2.19952	-0.34518	1.85434
1	g3bp2	3816	41	120	0.2869	0.6283	-1.80133	-0.670452	1.13088
1	gab1	1849	4	33	0.0578	0.3566	-4.11254	-1.48758	2.62496
1	galnt7	2912	30	84	0.2751	0.5763	-1.86192	-0.795083	1.06684
1	gart	3112	12	54	0.103	0.3467	-3.27914	-1.5282	1.75095
1	gas6	2460	14	23	0.152	0.1868	-2.71776	-2.42036	0.297405
1	gemin8	1459	11	19	0.2013	0.2602	-2.31251	-1.94225	0.370258
1	ggact.1	1724	0	4	0	0.0464	-16.6096	-4.42942	12.1802
1	glb1	2222	8	15	0.0961	0.1349	-3.37917	-2.88993	0.489239
1	gli1	4707	7	10	0.0397	0.0424	-4.65435	-4.55945	0.0949021
1	glra3	2153	3	2	0.0372	0.0186	-4.74817	-5.74778	-0.999612
1	glrba	2426	2	0	0.022	0	-5.5057	-16.6096	-11.1039
1	gne	3600	9	28	0.0668	0.1554	-3.90379	-2.68585	1.21794
1	gng13a	574	1	0	0.0465	0	-4.42632	-16.6096	-12.1833
1	golga7ba	1543	15	23	0.2596	0.2978	-1.94558	-1.74754	0.198046
1	gpalpp1	1617	13	15	0.2147	0.1853	-2.21954	-2.43199	-0.212449
1	gpm6ab	3391	157	271	1.2364	1.5967	0.306157	0.675102	0.368945
1	gpm6ba	3640	69	74	0.5062	0.4062	-0.982192	-1.2997	-0.31751
1	grapb	3109	1	0	0.0086	0	-6.85977	-16.6096	-9.74987
1	grhprb	1276	51	75	1.0673	1.1744	0.0939793	0.231936	0.137957
1	gria2a	2864	16	44	0.1492	0.307	-2.74458	-1.70364	1.04094
1	grk1a	2090	4	2	0.0511	0.0191	-4.29025	-5.70953	-1.41928
1	grk4	2579	8	24	0.0828	0.1859	-3.59405	-2.42732	1.16673
1	grtp1a	794	4	1	0.1345	0.0252	-2.89421	-5.30986	-2.41565
1	gstcd	2210	3	1	0.0362	0.009	-4.78747	-6.79426	-2.00679
1	gtf2e2	1287	20	43	0.415	0.6675	-1.26878	-0.583139	0.685643
1	gtf2f2a	1292	19	26	0.3927	0.4021	-1.34846	-1.31434	0.0341259
1	gtf3c3	2932	4	7	0.0364	0.0477	-4.77952	-4.38956	0.389957
1	gucy1a3	1937	4	7	0.0551	0.0722	-4.18154	-3.79166	0.389885
1	gucy1b3	1825	9	10	0.1317	0.1095	-2.92456	-3.19087	-0.266302
1	gyg2	1652	0	1	0	0.0121	-16.6096	-6.36766	10.242
1	hadh	1248	43	90	0.9201	1.4408	-0.120122	0.52688	0.647002
1	hand2	1636	21	30	0.3428	0.3664	-1.54452	-1.44847	0.0960497
1	hdhd1	1147	4	4	0.0931	0.0697	-3.42492	-3.84249	-0.41757
1	helt	951	4	0	0.1123	0	-3.15444	-16.6096	-13.4552
1	herc3	3693	4	11	0.0289	0.0595	-5.11229	-4.07072	1.04156
1	hhip	4575	25	67	0.1459	0.2926	-2.77685	-1.77295	1.0039
1	hmgb2a	1074	267	352	6.6386	6.5483	2.73088	2.71112	-0.0197586
1	hmx1	849	2	0	0.0629	0	-3.99057	-16.6096	-12.6191
1	hmx4	1419	9	8	0.1694	0.1126	-2.56141	-3.15059	-0.589184
1	htra3a	1289	0	7	0	0.1085	-16.6096	-3.2041	13.4055
1	htt	10610	19	46	0.0478	0.0866	-4.38654	-3.52932	0.857221
1	il15	1063	2	5	0.0502	0.094	-4.31588	-3.41104	0.90484
1	ildr1a	2207	5	20	0.0605	0.1811	-4.04668	-2.46506	1.58162
1	inab	1892	10	14	0.1411	0.1478	-2.82511	-2.75818	0.0669236
1	ing2	1520	7	14	0.123	0.184	-3.02315	-2.44214	0.581009
1	ints12	1928	5	23	0.0693	0.2383	-3.85079	-2.06909	1.7817
1	iqce	3493	7	15	0.0535	0.0858	-4.22405	-3.54271	0.681337
1	irf2a	1399	11	34	0.21	0.4856	-2.25147	-1.04213	1.20934
1	irx3b	225	5	8	0.5934	0.7104	-0.752899	-0.493276	0.259623
1	itga6b	4228	48	216	0.3032	1.0207	-1.72161	0.029573	1.75118
1	itln1	1233	0	3	0	0.0486	-16.6096	-4.3626	12.247
1	itsn1	5197	17	37	0.0874	0.1422	-3.51606	-2.81391	0.702153
1	jag1a	6645	2	9	0.008	0.0271	-6.96398	-5.20503	1.75895
1	jam2a	1101	6	7	0.1455	0.127	-2.78081	-2.97699	-0.196176
1	junba	1530	7	87	0.1222	1.1361	-3.03257	0.184103	3.21667
1	kal1a	2365	14	26	0.1581	0.2196	-2.661	-2.18698	0.474015
1	kctd12.2	1477	7	28	0.1266	0.3788	-2.98154	-1.40045	1.58108
1	kctd15b	1024	2	8	0.0522	0.1561	-4.25953	-2.67937	1.58016
1	kdm2aa	5009	39	81	0.2079	0.3231	-2.26597	-1.6299	0.636066
1	khsrp	3015	46	124	0.4074	0.8217	-1.29545	-0.283299	1.01215
1	kitb	2930	6	5	0.0547	0.0341	-4.19205	-4.87366	-0.68161
1	klf12a	2326	11	73	0.1263	0.627	-2.98496	-0.67344	2.31152
1	klf3	3220	23	133	0.1907	0.8252	-2.39055	-0.277167	2.11338
1	klf7a	2953	4	4	0.0362	0.0271	-4.78747	-5.20503	-0.417563
1	klhl5	2455	1	3	0.0109	0.0244	-6.51821	-5.35638	1.16182
1	knstrn	640	7	9	0.2921	0.281	-1.77542	-1.83131	-0.0558903
1	kpna3	1857	13	71	0.1869	0.7639	-2.41958	-0.388525	2.03106
1	kpnb3	3234	51	102	0.4211	0.6302	-1.24773	-0.666095	0.581636
1	lancl1	2189	14	23	0.1708	0.2099	-2.54954	-2.25216	0.297378
1	lap3	2087	23	26	0.2943	0.2489	-1.76459	-2.0063	-0.241712
1	lbx1b	1499	0	1	0	0.0133	-16.6096	-6.23135	10.3783
1	ldb2b	4536	19	37	0.1119	0.163	-3.15959	-2.61697	0.542622
1	lef1	2774	18	13	0.1733	0.0936	-2.52857	-3.41719	-0.88862
1	lgalsla	3479	5	10	0.0384	0.0574	-4.70237	-4.12255	0.57982
1	lgi2b	1679	8	6	0.1272	0.0714	-2.97472	-3.80773	-0.833014
1	lias	1566	13	22	0.2217	0.2807	-2.17325	-1.83285	0.340407
1	lig4	3053	7	6	0.0612	0.0393	-4.03009	-4.66896	-0.638871
1	limch1a	3454	14	27	0.1082	0.1562	-3.20809	-2.67844	0.529653
1	lipt1	1306	3	3	0.0613	0.0459	-4.02773	-4.44505	-0.417314
1	lmo7b	4920	3	26	0.0163	0.1056	-5.9381	-3.24318	2.69492
1	lpar2b	1607	4	9	0.0665	0.1119	-3.91028	-3.15959	0.750696
1	lrata	1148	2	0	0.0465	0	-4.42632	-16.6096	-12.1833
1	lrpap1	2066	18	55	0.2327	0.5319	-2.10339	-0.910746	1.19265
1	lrrc58a	1245	1	0	0.0214	0	-5.54557	-16.6096	-11.0641
1	lsm6	535	11	90	0.549	3.3611	-0.865096	1.74894	2.61403
1	ltv1	2106	21	49	0.2663	0.4649	-1.90882	-1.10498	0.803845
1	mab21l2	1813	42	63	0.6186	0.6943	-0.692898	-0.526348	0.16655
1	mad1l1	2625	10	5	0.1017	0.0381	-3.29747	-4.71369	-1.41622
1	map2k7	1317	1	15	0.0203	0.2276	-5.62167	-2.13536	3.4863
1	map9	2512	2	10	0.0213	0.0795	-5.55233	-3.65272	1.89961
1	mb	1331	48	71	0.963	1.0658	-0.0543773	0.0919503	0.146328
1	mbnl2	4050	19	56	0.1253	0.2763	-2.99643	-1.85564	1.14079
1	mcoln1a	1082	2	7	0.0494	0.1293	-4.33905	-2.95109	1.38796
1	mdh1aa	1343	204	296	4.0562	4.4036	2.02013	2.13869	0.118554
1	med19b	1117	7	23	0.1673	0.4114	-2.5794	-1.28135	1.29805
1	med28	899	7	14	0.2079	0.3111	-2.26597	-1.6845	0.581466
1	meis4.1a	2162	20	45	0.247	0.4159	-2.01736	-1.26566	0.751702
1	melk	2571	5	8	0.0519	0.0622	-4.26784	-4.00671	0.261134
1	metap1d	1118	2	5	0.0478	0.0894	-4.38654	-3.48342	0.903124
1	mettl14	1695	5	12	0.0788	0.1414	-3.66548	-2.82204	0.843434
1	mfap4	962	5	8	0.1388	0.1662	-2.84882	-2.58892	0.259896
1	mhc1zba	2323	32	103	0.3678	0.8859	-1.44297	-0.174768	1.2682
1	mhc1zda	1191	4	11	0.0897	0.1845	-3.47859	-2.43823	1.04036
1	mhc1ze	561	6	12	0.2856	0.4274	-1.80788	-1.22631	0.581574
1	mhc1zha	1194	21	64	0.4697	1.0709	-1.09016	0.0988372	1.189
1	micall2b	1804	1	9	0.0148	0.0997	-6.07728	-3.32612	2.75117
1	mief2	1528	3	5	0.0524	0.0654	-4.25401	-3.93434	0.319669
1	mir92a-1	85	1	0	0.3142	0	-1.6702	-16.6096	-14.9394
1	mmaa	1684	11	23	0.1744	0.2729	-2.51945	-1.8735	0.645942
1	mnd1	1453	1	3	0.0184	0.0413	-5.76337	-4.59737	1.166
1	mnx2b	1031	1	5	0.0259	0.0969	-5.27035	-3.36721	1.90314
1	mogs	2887	17	41	0.1572	0.2837	-2.66924	-1.81751	0.851724
1	morc3b	877	0	1	0	0.0228	-16.6096	-5.45419	11.1555
1	mri1	1642	3	16	0.0488	0.1947	-4.35668	-2.3606	1.99608
1	mrpl16	1292	35	61	0.7234	0.9433	-0.467115	-0.0841961	0.382918
1	mrpl39	1927	19	28	0.2633	0.2903	-1.92517	-1.78433	0.140832
1	msmo1	1563	9	9	0.1538	0.115	-2.70078	-3.12017	-0.41939
1	msxb	1383	14	38	0.2703	0.549	-1.88731	-0.865096	1.02222
1	mtap	1243	13	14	0.2793	0.225	-1.84006	-2.15194	-0.311878
1	mtmr7b	2390	9	10	0.1006	0.0836	-3.31315	-3.58018	-0.267026
1	mtnr1aa	1803	2	2	0.0296	0.0222	-5.07777	-5.49265	-0.414875
1	mtp	2919	16	34	0.1464	0.2327	-2.77191	-2.10339	0.668519
1	mxa	2677	0	1	0	0.0075	-16.6096	-7.05697	9.55267
1	mylz3	965	2545	8773	70.4255	181.639	6.13803	7.50493	1.36691
1	myoz2b	1476	9	20	0.1628	0.2707	-2.61874	-1.88518	0.733559
1	n4bp2	5819	3	28	0.0138	0.0961	-6.17814	-3.37917	2.79897
1	n6amt1	1166	3	13	0.0687	0.2228	-3.86334	-2.16611	1.69722
1	naa15b	2542	20	52	0.2101	0.4087	-2.25078	-1.29085	0.959933
1	nans	1331	14	32	0.2809	0.4804	-1.83182	-1.05766	0.774158
1	ncapd3	4462	14	36	0.0838	0.1612	-3.57673	-2.63299	0.943747
1	ncapg	3476	25	43	0.1921	0.2472	-2.38	-2.01619	0.363804
1	ndfip2	5307	33	96	0.166	0.3614	-2.59066	-1.46829	1.12237
1	ndufab1a	747	46	119	1.6444	3.1828	0.71757	1.6703	0.952731
1	ndufaf5	1198	8	23	0.1783	0.3836	-2.48754	-1.38229	1.10525
1	ndufb6	527	24	71	1.2161	2.6918	0.282274	1.42858	1.1463
1	ndufb7	573	29	81	1.3515	2.8244	0.434572	1.49795	1.06338
1	ndufs8a	1529	131	224	2.2879	2.927	1.19403	1.54943	0.355397
1	neurl1aa	3767	3	13	0.0213	0.069	-5.55233	-3.85705	1.69527
1	nlgn4a	2481	5	4	0.0538	0.0322	-4.21598	-4.95635	-0.740366
1	npnt	2018	12	25	0.1588	0.2475	-2.65463	-2.01444	0.640185
1	nr3c2	3540	3	3	0.0226	0.0169	-5.4669	-5.88598	-0.419084
1	nrp2a	4921	34	97	0.1845	0.3938	-2.43823	-1.34443	1.0938
1	nsun3	1348	4	1	0.0792	0.0148	-3.65817	-6.07728	-2.41911
1	nt5c2b	1982	21	58	0.2829	0.5847	-1.82158	-0.774207	1.04738
1	nup133	3659	13	40	0.0949	0.2184	-3.3973	-2.19489	1.20241
1	obfc1	1470	0	2	0	0.0272	-16.6096	-5.19972	11.4099
1	odam	759	4	0	0.1407	0	-2.8292	-16.6096	-13.7804
1	olfm2b	2353	0	5	0	0.0425	-16.6096	-4.55605	12.0536
1	osbp	2488	10	27	0.1073	0.2168	-3.22014	-2.2055	1.01465
1	otx1a	1629	2	8	0.0328	0.0981	-4.92972	-3.34946	1.58026
1	oxgr1a.1	1287	0	1	0	0.0155	-16.6096	-6.01066	10.599
1	p2rx3b	2887	4	7	0.037	0.0484	-4.75594	-4.36855	0.38739
1	paip2b	1140	74	186	1.7334	3.2598	0.793613	1.70479	0.911175
1	pane1	943	7	3	0.1982	0.0636	-2.3349	-3.9746	-1.6397
1	papss1	2377	2	44	0.0225	0.3698	-5.47329	-1.43514	4.03815
1	parn	2470	16	43	0.173	0.3478	-2.53107	-1.52363	1.00744
1	patl1	2853	36	73	0.337	0.5112	-1.56914	-0.968012	0.601125
1	pax5	1675	2	2	0.0319	0.0239	-4.96985	-5.38624	-0.416394
1	pcca	2999	43	65	0.3829	0.433	-1.38492	-1.20753	0.177395
1	pcdh10a	3159	12	27	0.1014	0.1708	-3.30173	-2.54954	0.752193
1	pcdh18a	4422	12	33	0.0725	0.1491	-3.78568	-2.74555	1.04013
1	pcid2	1625	11	11	0.1808	0.1352	-2.46745	-2.88673	-0.419273
1	pcm1	6890	32	45	0.124	0.1305	-3.01147	-2.93777	0.0737039
1	pcnp	1008	16	43	0.4239	0.8523	-1.23817	-0.23055	1.00762
1	pdcd11	5766	28	72	0.1297	0.2495	-2.94664	-2.00283	0.943808
1	pdcd4a	2620	44	119	0.4485	0.9075	-1.15679	-0.140015	1.01677
1	pdia2	1833	11	0	0.1603	0	-2.64106	-16.6096	-13.9686
1	pdlim3a	1506	2	1	0.0355	0.0133	-4.81563	-6.23135	-1.41571
1	pds5a	4540	42	96	0.247	0.4225	-2.01736	-1.24294	0.774416
1	pdxkb	921	2	5	0.058	0.1085	-4.10755	-3.2041	0.903454
1	pet112	2126	5	4	0.0628	0.0376	-3.99286	-4.73274	-0.739878
1	pgam1b	1863	55	76	0.7884	0.8151	-0.342982	-0.294933	0.0480487
1	pgm2	3437	28	58	0.2175	0.3372	-2.20085	-1.56828	0.632566
1	pi4k2a	3739	14	61	0.1	0.326	-3.32178	-1.61701	1.70477
1	pi4k2b	2328	6	20	0.0688	0.1716	-3.86124	-2.54279	1.31844
1	pibf1	2482	6	4	0.0646	0.0322	-3.9521	-4.95635	-1.00425
1	pin1	430	6	21	0.3726	0.9758	-1.42426	-0.0353278	1.38893
1	pkd2	3334	8	15	0.0641	0.0899	-3.96331	-3.47537	0.487932
1	pla2g12a	1532	6	18	0.1046	0.2347	-3.25691	-2.09105	1.16586
1	pld6	1301	0	1	0	0.0154	-16.6096	-6.01999	10.5897
1	plk1	2344	31	69	0.3532	0.5881	-1.5014	-0.765842	0.73556
1	plrg1	2146	18	77	0.224	0.7169	-2.15836	-0.480136	1.67823
1	pmm2	1146	8	24	0.1864	0.4184	-2.42345	-1.25701	1.16644
1	pnpla4	689	1	0	0.0388	0	-4.68743	-16.6096	-11.9222
1	poglut1	1405	4	6	0.076	0.0853	-3.71767	-3.55114	0.166526
1	poll	2064	2	12	0.0259	0.1162	-5.27035	-3.10519	2.16515
1	polr1e	1398	5	16	0.0955	0.2287	-3.3882	-2.12841	1.2598
1	pou2f1a	1619	7	14	0.1155	0.1728	-3.11391	-2.53274	0.581169
1	pou4f2	1493	9	1	0.161	0.0134	-2.63478	-6.22055	-3.58577
1	ppa2	1446	4	15	0.0739	0.2073	-3.75809	-2.27014	1.48795
1	ppm1k	1988	10	15	0.1343	0.1508	-2.89636	-2.7292	0.167165
1	ppp2r2ca	2427	5	14	0.055	0.1153	-4.18416	-3.11641	1.06775
1	ppp3r1b	2719	50	122	0.4911	0.8965	-1.02588	-0.157608	0.868273
1	prdx2	1022	192	248	5.0167	4.8483	2.32674	2.27748	-0.0492596
1	primpol	1953	3	6	0.041	0.0614	-4.60788	-4.02538	0.582498
1	prkacab	2665	16	37	0.1603	0.2774	-2.64106	-1.84991	0.791155
1	prkcba	2466	21	29	0.2274	0.235	-2.13663	-2.08921	0.0474265
1	prmt9	2770	4	10	0.0386	0.0721	-4.69488	-3.79366	0.901225
1	prom1b	3884	54	12	0.3713	0.0617	-1.4293	-4.01835	-2.58905
1	pros1	2565	9	11	0.0937	0.0857	-3.41565	-3.54439	-0.128739
1	psen2	1796	10	25	0.1487	0.2781	-2.74943	-1.84627	0.903154
1	psip1	1578	4	14	0.0677	0.1773	-3.88449	-2.49565	1.38883
1	pspc1	2090	17	31	0.2172	0.2963	-2.20284	-1.75482	0.448017
1	ptprdb	6369	8	15	0.0335	0.0471	-4.89926	-4.40782	0.491442
1	pus10	1894	3	11	0.0423	0.116	-4.56286	-3.10768	1.45518
1	pwp2h	2930	23	84	0.2096	0.5728	-2.25422	-0.803871	1.45035
1	qdprb1	911	5	6	0.1466	0.1316	-2.76994	-2.92566	-0.155714
1	rab3da	866	3	13	0.0925	0.2999	-3.43425	-1.7374	1.69685
1	rad23aa	1658	21	30	0.3382	0.3615	-1.56401	-1.46789	0.0961162
1	radil	2897	6	0	0.0553	0	-4.17632	-16.6096	-12.4333
1	rbm47	7222	29	111	0.1072	0.3071	-3.22149	-1.70317	1.51832
1	rbpja	5139	16	60	0.0831	0.2333	-3.58883	-2.09968	1.48915
1	rcbtb1	2750	3	4	0.0291	0.0291	-5.10234	-5.10234	0
1	rdh8b	2000	4	0	0.0534	0	-4.22675	-16.6096	-12.3829
1	rfc1	4212	14	23	0.0888	0.1091	-3.49313	-3.19614	0.296989
1	rgs11	1695	3	1	0.0473	0.0118	-4.40171	-6.40385	-2.00214
1	rgs12b	5981	13	44	0.058	0.147	-4.10755	-2.76601	1.34154
1	rnaseh2a	1293	7	10	0.1446	0.1545	-2.78976	-2.69423	0.0955329
1	rnf11a	2794	8	30	0.0765	0.2145	-3.70821	-2.22088	1.48732
1	rnf175	1540	18	57	0.3121	0.7395	-1.67987	-0.435358	1.24452
1	rnf24	1588	7	32	0.1177	0.4026	-3.08669	-1.31255	1.77415
1	rpl24	635	410	530	17.2417	16.676	4.10783	4.0597	-0.0481287
1	rpl9	634	537	819	22.618	25.8097	4.4994	4.68984	0.190442
1	rps3a	1469	835	1020	15.1787	13.8729	3.92398	3.7942	-0.129779
1	rps6	818	686	915	22.3945	22.3489	4.48507	4.48213	-0.00294063
1	rtn4rl2a	1565	1	1	0.0171	0.0128	-5.86902	-6.28659	-0.417569
1	runx1	2375	1	21	0.0112	0.1767	-6.47907	-2.50054	3.97853
1	sc:d189	1879	4	8	0.0568	0.0851	-4.13771	-3.55453	0.583184
1	scoca	1740	22	38	0.3376	0.4363	-1.56657	-1.19657	0.369996
1	scpp5	921	8	0	0.232	0	-2.10774	-16.6096	-14.5019
1	2014-09-03	1286	9	16	0.1869	0.2486	-2.41958	-2.00804	0.411541
1	serhl	1578	8	16	0.1354	0.2026	-2.88459	-2.30322	0.581371
1	setd4	1826	6	8	0.0877	0.0875	-3.51111	-3.51441	-0.00329345
1	setdb2	1576	5	7	0.0847	0.0887	-3.56132	-3.49476	0.0665645
1	sfrp2	3160	67	87	0.5662	0.5501	-0.820591	-0.862208	-0.0416171
1	sgms2	1285	3	0	0.0623	0	-4.00439	-16.6096	-12.6052
1	sgut1	1550	11	51	0.1895	0.6574	-2.39965	-0.605135	1.79452
1	sh3d19	6298	2	34	0.0085	0.1079	-6.87663	-3.2121	3.66453
1	sh3gl2	1774	45	31	0.6774	0.3491	-0.561899	-1.51825	-0.956348
1	sh3pxd2aa	3207	6	18	0.05	0.1121	-4.32164	-3.15701	1.16463
1	si:ch211-15e22.3	1803	4	4	0.0592	0.0443	-4.07802	-4.49622	-0.418209
1	si:ch211-214c7.5	1870	1	2	0.0143	0.0214	-6.12683	-5.54557	0.581261
1	si:ch211-217k17.10	554	0	2	0	0.0721	-16.6096	-3.79366	12.816
1	si:ch211-217k17.7	1212	22	37	0.4847	0.6099	-1.04481	-0.713332	0.331475
1	si:ch211-243a20.3	981	6	4	0.1633	0.0815	-2.61431	-3.61688	-1.00256
1	si:ch211-243g6.4	1217	4	6	0.0878	0.0985	-3.50947	-3.34359	0.165885
1	si:ch211-281g13.4	3034	0	2	0	0.0132	-16.6096	-6.24223	10.3674
1	si:ch211-286b5.5	918	13	28	0.3782	0.6094	-1.40274	-0.714515	0.688226
1	si:ch211-287j19.6	1138	9	15	0.2112	0.2634	-2.24325	-1.92462	0.318632
1	si:ch211-42i9.8	2744	3	21	0.0292	0.1529	-5.09739	-2.70925	2.38815
1	si:ch211-89o9.4	679	2	3	0.0787	0.0883	-3.66731	-3.50128	0.16603
1	si:ch73-160h15.3	896	0	1	0	0.0223	-16.6096	-5.48617	11.1235
1	si:dkey-1h24.2	1775	1	6	0.015	0.0675	-6.05793	-3.88875	2.16918
1	si:dkey-1h24.3	6020	11	60	0.0488	0.1991	-4.35668	-2.32836	2.02832
1	si:dkey-22i16.2	2307	1	0	0.0116	0	-6.42849	-16.6096	-10.1812
1	si:dkey-22i16.3	1192	32	2	0.7169	0.0335	-0.480136	-4.89926	-4.41913
1	si:dkey-22o12.2	4764	15	31	0.0841	0.13	-3.57158	-2.94331	0.628273
1	si:dkey-22o12.5	1209	0	1	0	0.0165	-16.6096	-5.92052	10.6891
1	si:dkey-245p14.2	3029	2	3	0.0176	0.0198	-5.82746	-5.65763	0.169834
1	si:dkey-245p14.4	887	2	9	0.0602	0.2027	-4.05385	-2.30251	1.75134
1	si:dkey-27n6.1	2338	1	8	0.0114	0.0684	-6.45356	-3.86965	2.58391
1	si:dkey-28b4.7	603	2	20	0.0886	0.6627	-3.49639	-0.59355	2.90284
1	si:dkey-9i23.15	1425	8	24	0.1499	0.3365	-2.73783	-1.57128	1.16655
1	si:dkey-9i23.16	812	8	17	0.2631	0.4183	-1.92626	-1.25736	0.668906
1	si:dkeyp-80c12.10	372	40	52	2.8714	2.7929	1.52176	1.48177	-0.0399903
1	si:dkeyp-80c12.7	1260	0	7	0	0.111	-16.6096	-3.17124	13.4384
1	si:zfos-1011f11.1	1511	13	53	0.2297	0.7008	-2.12211	-0.512905	1.60921
1	sid4	1625	17	27	0.2794	0.332	-1.83954	-1.5907	0.248843
1	slc25a10	2552	18	25	0.1883	0.1957	-2.40882	-2.35321	0.0556079
1	slc25a4	1415	336	1439	6.3409	20.3186	2.66469	4.34473	1.68004
1	slc27a1b	2471	2	8	0.0216	0.0647	-5.53216	-3.94987	1.58229
1	slc2a15b	1889	11	30	0.1555	0.3173	-2.68492	-1.65604	1.02889
1	slc34a2a	2608	5	1	0.0512	0.0077	-4.28743	-7.01905	-2.73162
1	slc34a2aas	1351	2	1	0.0395	0.0148	-4.66164	-6.07728	-1.41565
1	slc43a1b	3681	13	26	0.0943	0.1411	-3.40645	-2.82511	0.581338
1	slc43a3a	1799	2	4	0.0297	0.0444	-5.07291	-4.49297	0.579936
1	slit2	4539	12	56	0.0706	0.2465	-3.82398	-2.02028	1.8037
1	slkb	456	1	7	0.0586	0.3067	-4.09271	-1.70505	2.38766
1	smad1	1419	12	79	0.2258	1.1123	-2.14682	0.153559	2.30038
1	smarca5	3579	56	181	0.4178	1.0104	-1.25908	0.0149408	1.27402
1	smc2	4070	36	46	0.2362	0.2258	-2.08186	-2.14682	-0.0649607
1	smcr8b	3657	0	11	0	0.0601	-16.6096	-4.05625	12.5534
1	smim14	1880	3	18	0.0426	0.1913	-4.55266	-2.38602	2.16665
1	smox	1906	11	37	0.1541	0.3879	-2.69797	-1.36621	1.33176
1	snapc3	1371	6	26	0.1169	0.3789	-3.09653	-1.40007	1.69646
1	snrpb2	1048	22	33	0.5606	0.6291	-0.834931	-0.668616	0.166315
1	sox1b	1774	8	15	0.1204	0.1689	-3.05397	-2.56567	0.4883
1	sparcl1	1922	11	38	0.1528	0.395	-2.71019	-1.34004	1.37015
1	spast	2315	10	26	0.1154	0.2244	-3.11516	-2.15579	0.959369
1	spcs3	709	21	59	0.7909	1.6626	-0.338415	0.73345	1.07186
1	spry2	1769	28	24	0.4227	0.2711	-1.24226	-1.88305	-0.64079
1	spryd7a	1154	12	22	0.2777	0.3809	-1.84835	-1.39248	0.455871
1	srd5a2a	1024	9	3	0.2347	0.0585	-2.09105	-4.09517	-2.00412
1	stk16	1644	10	12	0.1624	0.1458	-2.62229	-2.77784	-0.155551
1	suclg1	1346	98	257	1.9442	3.8148	0.959184	1.93161	0.972427
1	syngr3b	1918	10	15	0.1392	0.1563	-2.84467	-2.67752	0.167147
1	tacr3a	1269	0	1	0	0.0157	-16.6096	-5.99217	10.6175
1	taf5	2647	8	17	0.0807	0.1283	-3.63111	-2.96229	0.668814
1	taf5l	2024	8	5	0.1055	0.0494	-3.24455	-4.33905	-1.0945
1	tapt1	4027	14	38	0.0928	0.1885	-3.42958	-2.40729	1.02229
1	tbck	2682	5	15	0.0498	0.1117	-4.32742	-3.16217	1.16525
1	tdrd7	3714	0	1	0	0.0054	-16.6096	-7.53016	9.07948
1	tecrb	1389	58	129	1.1151	1.8556	0.157186	0.891894	0.734707
1	tekt4	2227	0	5	0	0.0449	-16.6096	-4.47682	12.1328
1	tenm3	8796	22	63	0.0668	0.1431	-3.90379	-2.8048	1.09899
1	tfdp1b	1642	12	14	0.1952	0.1704	-2.3569	-2.55292	-0.196017
1	thumpd1	1294	9	19	0.1857	0.2934	-2.42888	-1.76901	0.659867
1	timm10	833	16	32	0.5129	0.7675	-0.963222	-0.381743	0.58148
1	timmdc1	1088	12	24	0.2945	0.4407	-1.76361	-1.1821	0.581513
1	tll1	4633	5	8	0.0288	0.0345	-5.11729	-4.85684	0.260445
1	tlr3	3147	2	3	0.017	0.019	-5.87747	-5.7171	0.160375
1	tm9sf2	3045	70	188	0.6139	1.2336	-0.703901	0.302886	1.00679
1	tma16	2101	3	17	0.0381	0.1617	-4.71369	-2.62852	2.08517
1	tmed1b	1053	9	20	0.2282	0.3795	-2.13157	-1.39779	0.733776
1	tmem134	1483	6	39	0.108	0.5254	-3.21076	-0.928484	2.28228
1	tmem144a	2026	6	7	0.0791	0.069	-3.66	-3.85705	-0.197055
1	tmem154	667	1	28	0.04	0.8387	-4.6435	-0.253756	4.38974
1	tmem176	891	11	31	0.3297	0.6951	-1.60073	-0.524687	1.07604
1	tmem184c	6237	9	32	0.0385	0.1025	-4.69862	-3.28616	1.41246
1	tmem192	1428	5	5	0.0935	0.07	-3.41874	-3.8363	-0.41756
1	tmem39a	2155	12	35	0.1487	0.3245	-2.74943	-1.62367	1.12576
1	tmem41ab	1862	7	19	0.1004	0.2039	-3.31603	-2.294	1.02203
1	tmem66	1715	11	15	0.1713	0.1747	-2.54532	-2.51697	0.0283528
1	tmem8a	2334	4	18	0.0458	0.1541	-4.44819	-2.69797	1.75023
1	tmx2b	2023	39	94	0.5148	0.9284	-0.957888	-0.107166	0.850722
1	tnrc5	1617	10	22	0.1651	0.2718	-2.5985	-1.87933	0.719171
1	tpt1	1041	1094	1795	28.0631	34.4511	4.8106	5.10648	0.295876
1	trappc5	1183	18	38	0.4063	0.6418	-1.29935	-0.639782	0.659565
1	trim2a	3089	2	4	0.0173	0.0259	-5.85225	-5.27035	0.581903
1	trmt10c	1547	4	8	0.069	0.1033	-3.85705	-3.27495	0.582103
1	trpc5a	2395	0	3	0	0.025	-16.6096	-5.32135	11.2883
1	tsga10	2133	0	1	0	0.0094	-16.6096	-6.73159	9.87805
1	tspan5b	4136	22	58	0.142	0.2802	-2.81594	-1.83542	0.980516
1	ttyh3b	2010	34	35	0.4517	0.3479	-1.14653	-1.52321	-0.376683
1	tuba8l2	1608	86	258	1.4282	3.2057	0.514208	1.68064	1.16644
1	tubgcp3	2700	13	32	0.1286	0.2368	-2.95893	-2.0782	0.880727
1	tusc3	1023	13	19	0.3393	0.3711	-1.55932	-1.43008	0.129243
1	txnl4b	966	3	5	0.0829	0.1034	-3.59231	-3.27355	0.318758
1	tyrp1b	2005	96	303	1.2786	3.0194	0.354576	1.59427	1.23969
1	ube2f	2302	18	56	0.2088	0.486	-2.25974	-1.04094	1.2188
1	ube2kb	1504	25	41	0.4439	0.5447	-1.17166	-0.87644	0.295221
1	uchl1	1088	15	37	0.3682	0.6795	-1.4414	-0.557433	0.883966
1	ucp1	2474	21	73	0.2267	0.5895	-2.14108	-0.762412	1.37867
1	ufsp2	1640	12	22	0.1954	0.268	-2.35542	-1.89964	0.455783
1	ugdh	2213	21	144	0.2534	1.3001	-1.98045	0.378634	2.35909
1	ugp2a	1817	10	32	0.147	0.3519	-2.76601	-1.50672	1.25929
1	ugt5b1	2279	7	7	0.082	0.0614	-3.60806	-4.02538	-0.417326
1	ugt5b2	1655	7	7	0.1129	0.0845	-3.14675	-3.56473	-0.417979
1	ugt5b3	1857	8	7	0.115	0.0753	-3.12017	-3.73101	-0.610846
1	ugt5b4	2328	6	7	0.0688	0.0601	-3.86124	-4.05625	-0.195013
1	ugt5b5p	1801	2	1	0.0297	0.0111	-5.07291	-6.492	-1.41909
1	unc93b1	2375	2	4	0.0225	0.0337	-5.47329	-4.89068	0.582611
1	uncx4.1	1885	3	9	0.0425	0.0954	-4.55605	-3.38972	1.16634
1	urp2	1056	0	4	0	0.0757	-16.6096	-3.72337	12.8863
1	uso1	3283	34	92	0.2766	0.5599	-1.85407	-0.836733	1.01734
1	vegfc	1919	0	2	0	0.0208	-16.6096	-5.58658	11.0231
1	vps37a	2002	6	22	0.08	0.2196	-3.64368	-2.18698	1.45669
1	vps37c	3236	16	81	0.132	0.5001	-2.92128	-0.999683	1.9216
1	vps54	3148	4	25	0.0339	0.1587	-4.88215	-2.65554	2.22661
1	vps8	4394	12	19	0.0729	0.0864	-3.77774	-3.53266	0.245082
1	wbp1lb	1457	2	17	0.0367	0.2331	-4.76768	-2.10092	2.66677
1	wdr17	4925	8	13	0.0434	0.0527	-4.52583	-4.24578	0.280049
1	wu:fa56d06	2195	3	2	0.0365	0.0182	-4.77556	-5.77913	-1.00356
1	wu:fi12a09	2414	8	42	0.0885	0.3476	-3.49802	-1.52446	1.97356
1	xpa	1782	1	6	0.015	0.0673	-6.05793	-3.89304	2.1649
1	zc3h13	5976	27	85	0.1206	0.2842	-3.05158	-1.81497	1.23661
1	zdhhc5a	4063	15	49	0.0986	0.241	-3.34212	-2.05284	1.28929
1	zfyve27	2536	8	15	0.0842	0.1182	-3.56986	-3.08058	0.489289
1	zgc:100913	1757	15	43	0.228	0.489	-2.13283	-1.03206	1.10077
1	zgc:101679	1278	3	13	0.0627	0.2032	-3.99516	-2.29896	1.6962
1	zgc:101819	1842	17	23	0.2465	0.2495	-2.02028	-2.00283	0.0174515
1	zgc:103678	891	20	20	0.5994	0.4485	-0.738385	-1.15679	-0.418403
1	zgc:103710	5126	5	36	0.026	0.1403	-5.26479	-2.83331	2.43148
1	zgc:109809	1606	8	15	0.133	0.1866	-2.91039	-2.4219	0.488492
1	zgc:110091	853	4	10	0.1252	0.2342	-2.99758	-2.09413	0.903453
1	zgc:111893	2177	4	18	0.0491	0.1652	-4.34784	-2.59763	1.75021
1	zgc:111983	1956	37	192	0.5051	1.9612	-0.98533	0.971744	1.95707
1	zgc:112426	1138	10	152	0.2347	2.6686	-2.09105	1.41609	3.50714
1	zgc:112980	2429	3	14	0.033	0.1152	-4.92095	-3.11766	1.80329
1	zgc:123172	1337	0	2	0	0.0299	-16.6096	-5.06323	11.5464
1	zgc:136353	608	2	7	0.0878	0.23	-3.50947	-2.12023	1.38924
1	zgc:136472	1710	1	1	0.0156	0.0117	-6.00139	-6.41612	-0.414729
1	zgc:136614	2175	4	18	0.0491	0.1653	-4.34784	-2.59675	1.75109
1	zgc:136652	5288	13	46	0.0656	0.1738	-3.92994	-2.52442	1.40552
1	zgc:136864	1364	6	5	0.1175	0.0732	-3.08914	-3.77182	-0.682671
1	zgc:136908	2683	18	20	0.1792	0.1489	-2.48028	-2.74749	-0.267211
1	zgc:152698	939	1	1	0.0284	0.0213	-5.13746	-5.55233	-0.414868
1	zgc:152968	2689	1	1	0.0099	0.0074	-6.6569	-7.07631	-0.419412
1	zgc:153247	1250	1	0	0.0214	0	-5.54557	-16.6096	-11.0641
1	zgc:153256	1588	0	1	0	0.0126	-16.6096	-6.30929	10.3004
1	zgc:153443	1063	1	1	0.0251	0.0188	-5.31559	-5.73236	-0.416762
1	zgc:153650	1202	1	0	0.0222	0	-5.49265	-16.6096	-11.117
1	zgc:153720	1463	1	2	0.0183	0.0273	-5.77122	-5.19443	0.576798
1	zgc:153922	1433	0	1	0	0.0139	-16.6096	-6.16773	10.4419
1	zgc:153957	5032	5	16	0.0265	0.0635	-5.23732	-3.97687	1.26045
1	zgc:154142	4803	0	1	0	0.0042	-16.6096	-7.89196	8.71768
1	zgc:158645	1739	3	12	0.0461	0.1379	-4.43878	-2.8582	1.58058
1	zgc:158803	3111	17	43	0.1459	0.2762	-2.77685	-1.85616	0.920687
1	zgc:162351	1371	11	18	0.2143	0.2623	-2.22223	-1.93066	0.291574
1	zgc:162946	2425	1	3	0.011	0.0247	-6.50504	-5.33876	1.16628
1	zgc:163025	2502	1	0	0.0107	0	-6.5449	-16.6096	-10.0647
1	zgc:165520	1444	8	0	0.1479	0	-2.75721	-16.6096	-13.8524
1	zgc:165656	253	2	2	0.2111	0.1579	-2.24393	-2.66283	-0.418892
1	zgc:171629	1123	0	3	0	0.0534	-16.6096	-4.22675	12.3829
1	zgc:171687	1398	1	2	0.0191	0.0286	-5.70953	-5.12734	0.582192
1	zgc:171777	1394	2	14	0.0383	0.2007	-4.70614	-2.31682	2.38932
1	zgc:172122	1971	0	7	0	0.071	-16.6096	-3.81583	12.7938
1	zgc:172295	1997	11	23	0.1471	0.2301	-2.76503	-2.1196	0.645428
1	zgc:173915	1007	7	8	0.1856	0.1587	-2.42965	-2.65554	-0.225881
1	zgc:174890	1849	3	13	0.0433	0.1405	-4.52916	-2.83126	1.6979
1	zgc:174928	1766	2	6	0.0302	0.0679	-5.04883	-3.88023	1.1686
1	zgc:175214	3404	35	84	0.2746	0.493	-1.86454	-1.02031	0.844233
1	zgc:194355	822	6	1	0.1949	0.0243	-2.35912	-5.36231	-3.00319
1	zgc:194906	3274	1	0	0.0082	0	-6.9284	-16.6096	-9.68124
1	zgc:195282	782	1	1	0.0341	0.0255	-4.87366	-5.29279	-0.419132
1	zgc:56292	1330	3	6	0.0602	0.0901	-4.05385	-3.47217	0.581684
1	zgc:56306	4177	2	4	0.0128	0.0191	-6.28659	-5.70953	0.577057
1	zgc:56382	1933	37	192	0.5111	1.9845	-0.968294	0.988783	1.95708
1	zgc:56409	1709	2	6	0.0313	0.0701	-4.99723	-3.83424	1.163
1	zgc:56493	654	89	159	3.634	4.8574	1.86156	2.28019	0.418625
1	zgc:63691	1378	3	14	0.0581	0.203	-4.10507	-2.30038	1.80469
1	zgc:65894	1570	56	58	0.9525	0.7381	-0.0701939	-0.438092	-0.367898
1	zgc:66472	2747	6	13	0.0583	0.0946	-4.10011	-3.40186	0.698249
1	zgc:73228	1046	0	2	0	0.0382	-16.6096	-4.70991	11.8997
1	zgc:73273	1335	9	8	0.18	0.1197	-2.47385	-3.06238	-0.588533
1	zgc:76872	1333	14	8	0.2805	0.1199	-1.83388	-3.05998	-1.2261
1	zgc:77358	1142	3	2	0.0701	0.035	-3.83424	-4.83609	-1.00185
1	zgc:77739	1087	5	9	0.1228	0.1654	-3.0255	-2.59588	0.429618
1	zgc:77849	1906	43	156	0.6024	1.6353	-0.731182	0.709564	1.44075
1	zgc:77880	1672	3	17	0.0479	0.2031	-4.38353	-2.29967	2.08386
1	zgc:85910	1816	4	13	0.0588	0.143	-4.08779	-2.80581	1.28198
1	zgc:92518	1600	7	22	0.1168	0.2747	-3.09776	-1.86402	1.23375
1	zic2b	2183	1	12	0.0122	0.1098	-6.35579	-3.18692	3.16887
1	zmynd10	1494	1	2	0.0179	0.0267	-5.80309	-5.22648	0.576615
1	znf330	1680	18	40	0.2861	0.4757	-1.80536	-1.07185	0.733512
10	LOC556326	2798	5	22	0.0477	0.1571	-4.38956	-2.67015	1.71941
10	LOC796017	508	2	6	0.1051	0.236	-3.25003	-2.08308	1.16695
10	LOC799537	1194	1	1	0.0224	0.0167	-5.47971	-5.90314	-0.423431
10	acads	1543	18	28	0.3115	0.3626	-1.68265	-1.46351	0.21914
10	acat1	1939	48	77	0.661	0.7934	-0.597256	-0.333862	0.263394
10	actr1	2513	40	107	0.425	0.8507	-1.23443	-0.233261	1.00117
10	adrbk2	2067	10	14	0.1292	0.1353	-2.95221	-2.88566	0.0665507
10	agpat6	2295	10	45	0.1164	0.3918	-3.10271	-1.35177	1.75094
10	ak3	2002	30	52	0.4002	0.519	-1.32117	-0.946166	0.375005
10	akap2	10195	19	62	0.0498	0.1215	-4.32742	-3.04085	1.28657
10	akt2l	2094	20	16	0.255	0.1527	-1.97137	-2.71113	-0.739759
10	alcama	2057	22	71	0.2856	0.6896	-1.80788	-0.536147	1.27173
10	aldh7a1	1798	63	118	0.9357	1.3112	-0.0958666	0.390899	0.486765
10	alg5	1333	6	50	0.1202	0.7494	-3.05637	-0.416173	2.6402
10	alox5ap	1282	0	1	0	0.0156	-16.6096	-6.00139	10.6083
10	ambp	1297	33	122	0.6794	1.8794	-0.557646	0.91028	1.46793
10	and3	1211	119	69	2.6241	1.1384	1.39183	0.18702	-1.20481
10	antxr2b	1464	2	2	0.0365	0.0273	-4.77556	-5.19443	-0.418862
10	anxa3b	1669	15	52	0.24	0.6225	-2.05883	-0.683831	1.375
10	anxa4	1230	60	73	1.3026	1.1858	0.381405	0.245873	-0.135532
10	ap4m1	1909	2	10	0.028	0.1047	-5.15791	-3.25553	1.90239
10	apc	9214	57	140	0.1652	0.3036	-2.59763	-1.71971	0.877918
10	aplnrb	2084	8	11	0.1025	0.1055	-3.28616	-3.24455	0.0416151
10	arfip2b	1615	4	17	0.0661	0.2103	-3.91899	-2.24941	1.66958
10	arr3a	1720	207	7	3.2137	0.0813	1.68424	-3.62042	-5.30466
10	arrb2a	1955	7	14	0.0956	0.1431	-3.38669	-2.8048	0.581891
10	arrdc3b	2810	27	109	0.2566	0.775	-1.96235	-0.367713	1.59464
10	ash2l	2366	18	50	0.2032	0.4222	-2.29896	-1.24397	1.05499
10	atg10	1027	2	1	0.052	0.0195	-4.26507	-5.67964	-1.41458
10	atg101	1102	10	11	0.2423	0.1994	-2.04507	-2.32619	-0.281116
10	atp6v1b2	2385	43	81	0.4814	0.6786	-1.05466	-0.559345	0.495317
10	auh	1908	18	66	0.2519	0.6911	-1.98902	-0.533013	1.45601
10	bach1	1135	1	16	0.0235	0.2817	-5.41058	-1.82772	3.58286
10	bcl7ba	1693	5	12	0.0789	0.1416	-3.66365	-2.82	0.843643
10	bhlha9	1026	8	4	0.2082	0.0779	-2.26389	-3.68205	-1.41816
10	bmp1b	3767	0	2	0	0.0106	-16.6096	-6.55843	10.0512
10	bmpr1bb	2159	4	5	0.0495	0.0463	-4.33614	-4.43253	-0.0963962
10	bnip3lb	2607	29	85	0.297	0.6514	-1.75142	-0.618362	1.13305
10	brap	1988	6	20	0.0806	0.201	-3.6329	-2.31466	1.31824
10	brf2	1549	1	68	0.0172	0.8771	-5.86061	-0.18917	5.67144
10	bsx	848	1	2	0.0315	0.0471	-4.98805	-4.40782	0.580224
10	btg3	951	5	22	0.1404	0.4622	-2.83228	-1.11338	1.7189
10	c21orf59	1469	8	9	0.1454	0.1224	-2.7818	-3.03021	-0.248405
10	cabp1b	1328	4	1	0.0804	0.015	-3.63648	-6.05793	-2.42145
10	cadm2a	2245	3	8	0.0357	0.0712	-4.80753	-3.81178	0.995752
10	car15	1011	0	2	0	0.0395	-16.6096	-4.66164	11.948
10	ccna1	1588	0	1	0	0.0126	-16.6096	-6.30929	10.3004
10	cct8	1892	153	354	2.1594	3.7383	1.11064	1.90239	0.791749
10	cdc37l1	1455	0	9	0	0.1236	-16.6096	-3.01613	13.5935
10	cetn3	913	12	7	0.351	0.1532	-1.51042	-2.70642	-1.196
10	chordc1b	1286	23	31	0.4776	0.4816	-1.0661	-1.05406	0.0120323
10	chsy3	2352	1	2	0.0114	0.017	-6.45356	-5.87747	0.576084
10	ckmt2a	1238	59	9	1.2726	0.1452	0.34779	-2.78379	-3.13158
10	cldn5b	1647	5	35	0.0811	0.4246	-3.62398	-1.23579	2.38819
10	cldn7b	1945	42	136	0.5766	1.397	-0.794332	0.482342	1.27667
10	cltca	6517	67	213	0.2745	0.653	-1.86507	-0.614823	1.25025
10	cnih2	1468	8	12	0.1455	0.1633	-2.78081	-2.61431	0.166495
10	cntfr	2442	26	26	0.2843	0.2127	-1.81446	-2.23304	-0.418577
10	cops4	1304	28	70	0.5734	1.0725	-0.802361	0.100991	0.903352
10	cry5	1560	6	5	0.1027	0.064	-3.28335	-3.96556	-0.682207
10	cryba4	712	421	691	15.7896	19.3904	3.9809	4.27727	0.296368
10	crybb1	932	708	1869	20.2856	40.0666	4.34238	5.32433	0.981944
10	cuedc1a	2319	10	15	0.1152	0.1292	-3.11766	-2.95221	0.165452
10	cwc27	1781	5	9	0.075	0.101	-3.73677	-3.30743	0.429343
10	cxadr	1853	12	27	0.1729	0.2911	-2.53191	-1.78036	0.751543
10	dbh	1953	2	3	0.0273	0.0307	-5.19443	-5.02515	0.169279
10	dbnla	1680	6	23	0.0954	0.2735	-3.38972	-1.87033	1.51938
10	dclk1a	2294	7	11	0.0815	0.0958	-3.61688	-3.38368	0.233199
10	dcp2	2257	20	27	0.2366	0.239	-2.07942	-2.06486	0.0145599
10	dcps	1695	13	16	0.2048	0.1886	-2.28764	-2.40652	-0.11888
10	ddx55	2114	7	15	0.0884	0.1418	-3.49965	-2.81797	0.681678
10	ddx56	1991	11	36	0.1475	0.3613	-2.76112	-1.46869	1.29242
10	denr	1052	21	44	0.5331	0.8357	-0.907495	-0.258926	0.648569
10	dgat2	1569	10	19	0.1702	0.2419	-2.55461	-2.04746	0.507155
10	dgcr14	2440	9	79	0.0985	0.6469	-3.34359	-0.628363	2.71522
10	dgcr2	6027	3	12	0.0133	0.0398	-6.23135	-4.65073	1.58062
10	dhrs13a.1	1136	13	14	0.3056	0.2462	-1.71024	-2.02204	-0.311802
10	dhrs13a.2	1026	29	67	0.7548	1.3047	-0.405815	0.383729	0.789544
10	dlg2	2688	7	5	0.0695	0.0372	-3.84664	-4.74817	-0.90153
10	dmtn	2502	14	34	0.1494	0.2715	-2.74265	-1.88092	0.861729
10	dnajb13	1092	0	1	0	0.0183	-16.6096	-5.77122	10.8384
10	dpysl2b	2553	34	71	0.3556	0.5556	-1.49163	-0.847856	0.643777
10	drg1	1491	19	48	0.3403	0.6432	-1.55508	-0.636638	0.91844
10	dscama	6629	21	47	0.0846	0.1417	-3.56303	-2.81899	0.744041
10	dscr3	1285	9	11	0.187	0.171	-2.41881	-2.54785	-0.129035
10	dusp11	1311	4	13	0.0815	0.1981	-3.61688	-2.33563	1.28125
10	dyrk1aa	2396	11	58	0.1226	0.4836	-3.02785	-1.04808	1.97977
10	ehd1b	2610	58	154	0.5934	1.1789	-0.752899	0.237454	0.990352
10	ei24	1623	12	25	0.1974	0.3078	-2.34073	-1.69989	0.640845
10	elovl7b	1409	3	20	0.0569	0.2836	-4.13517	-1.81802	2.31715
10	enoph1	1401	13	33	0.2478	0.4706	-2.01269	-1.0874	0.925298
10	epb41l4a	2339	6	29	0.0685	0.2477	-3.86754	-2.01328	1.85427
10	erbb2ip	7498	40	96	0.1425	0.2558	-2.81086	-1.96686	0.84401
10	erg	2303	4	5	0.0464	0.0434	-4.42942	-4.52583	-0.0964083
10	esama	1560	4	11	0.0685	0.1409	-3.86754	-2.82715	1.04039
10	etf1	2889	110	323	1.0168	2.2338	0.0240501	1.15951	1.13546
10	ets2	2033	9	67	0.1182	0.6585	-3.08058	-0.602723	2.47785
10	ewsr1a	2450	106	168	1.1553	1.37	0.20828	0.454186	0.245906
10	exosc8	966	3	19	0.0829	0.393	-3.59231	-1.34736	2.24495
10	f9b	1779	3	10	0.045	0.1123	-4.47361	-3.15444	1.31917
10	fam136a	428	5	13	0.312	0.6069	-1.68034	-0.720446	0.95989
10	faub	726	5	17	0.1839	0.4678	-2.44293	-1.09601	1.34692
10	fbxw11b	2503	30	65	0.3201	0.5188	-1.64336	-0.946722	0.696639
10	fez1	2149	41	76	0.5095	0.7066	-0.972818	-0.501014	0.471804
10	fgf13b	1882	7	18	0.0993	0.1911	-3.33192	-2.38752	0.944392
10	fgf18b	642	0	1	0	0.0311	-16.6096	-5.00648	11.6032
10	fgfr1b	2420	4	30	0.0441	0.2477	-4.50275	-2.01328	2.48947
10	fhl1b	1471	7	11	0.1271	0.1494	-2.97585	-2.74265	0.233199
10	foxo1b	1890	1	3	0.0141	0.0317	-6.14714	-4.97892	1.16822
10	foxred1	2495	7	9	0.0749	0.0721	-3.7387	-3.79366	-0.054959
10	frem2a	9338	7	38	0.02	0.0813	-5.64314	-3.62042	2.02271
10	fstb	2944	8	90	0.0726	0.6108	-3.78369	-0.711204	3.07248
10	ftr54	1764	1	1	0.0151	0.0113	-6.04835	-6.46626	-0.417905
10	fut10	1383	0	3	0	0.0433	-16.6096	-4.52916	12.0805
10	gabrr3a	1469	0	2	0	0.0272	-16.6096	-5.19972	11.4099
10	galt	1247	1	3	0.0214	0.0481	-5.54557	-4.37752	1.16805
10	gdnfa	708	1	2	0.0377	0.0564	-4.72891	-4.14791	0.581004
10	git2b	5484	16	25	0.0779	0.0911	-3.68205	-3.45625	0.225801
10	glis3	2737	1	2	0.0098	0.0146	-6.67153	-6.0969	0.574631
10	gmcl1	2881	8	33	0.0742	0.2289	-3.75224	-2.12715	1.62509
10	gnsb	1928	3	15	0.0416	0.1554	-4.58693	-2.68585	1.90108
10	golga7	1365	27	148	0.5282	2.1663	-0.920816	1.11524	2.03606
10	grk5	2460	1	3	0.0109	0.0244	-6.51821	-5.35638	1.16182
10	h2afvb	385	156	281	10.8202	14.5826	3.43566	3.86618	0.43052
10	hdhd2	670	6	4	0.2391	0.1193	-2.06425	-3.06721	-1.00296
10	hint1	603	20	27	0.8857	0.8946	-0.175094	-0.160669	0.0144245
10	hip1ra	1398	5	4	0.0955	0.0572	-3.3882	-4.12759	-0.739384
10	hist2h2l	824	42	43	1.3611	1.0426	0.444784	0.0601996	-0.384584
10	hmgb1a	1267	238	275	5.0161	4.3366	2.32657	2.11657	-0.210001
10	hmgcs1	3158	30	30	0.2537	0.1898	-1.97875	-2.39737	-0.418624
10	hnrnpd	1552	33	97	0.5678	1.2487	-0.81652	0.320438	1.13696
10	hnrpdl	1449	107	260	1.9719	3.585	0.979594	1.84198	0.862383
10	hsdl2	1471	50	104	0.9077	1.4126	-0.139697	0.498363	0.63806
10	hspa8	2334	1811	3874	20.7199	33.1625	4.37295	5.05148	0.678535
10	htatsf1	1616	20	233	0.3305	2.8807	-1.59723	1.52642	3.12366
10	hvcn1	1220	11	18	0.2408	0.2948	-2.05403	-1.76214	0.29189
10	hyou1	3846	25	116	0.1736	0.6026	-2.52608	-0.730703	1.79537
10	ier3ip1	824	10	39	0.3241	0.9456	-1.62544	-0.0806828	1.54476
10	il11ra	1384	2	9	0.0386	0.1299	-4.69488	-2.94442	1.75047
10	il1b	1713	0	48	0	0.5599	-16.6096	-0.836733	15.7729
10	il2rga	1135	0	1	0	0.0176	-16.6096	-5.82746	10.7822
10	il6st	2601	1	137	0.0103	1.0524	-6.59981	0.0736969	6.67351
10	ilk	3123	45	112	0.3848	0.7165	-1.37778	-0.480941	0.896841
10	im:7140390	1110	12	33	0.2887	0.594	-1.79231	-0.751441	1.04087
10	inip	618	3	10	0.1296	0.3233	-2.94775	-1.62901	1.31874
10	ints2	4990	12	13	0.0642	0.0521	-3.96106	-4.2623	-0.301238
10	isoc1	2364	4	20	0.0452	0.169	-4.46721	-2.56482	1.90239
10	itm1	2189	70	149	0.8539	1.36	-0.227844	0.443617	0.671461
10	katnal1	660	1	4	0.0405	0.1211	-4.62558	-3.04561	1.57997
10	katnal2	1408	0	1	0	0.0142	-16.6096	-6.13695	10.4727
10	kcnip1b	1895	6	17	0.0845	0.1792	-3.56473	-2.48028	1.08446
10	kcnip3b	1157	1	2	0.0231	0.0345	-5.43534	-4.85684	0.578497
10	kcnj1b	1513	2	0	0.0353	0	-4.82378	-16.6096	-11.7859
10	kctd7	2325	5	6	0.0574	0.0516	-4.12255	-4.27621	-0.153651
10	kctd9	1561	4	9	0.0684	0.1152	-3.86965	-3.11766	0.751987
10	kdm6bb	4552	24	61	0.1408	0.2677	-2.82818	-1.90126	0.926921
10	kpna7	1739	0	1	0	0.0115	-16.6096	-6.44097	10.1687
10	lhfp	2119	12	34	0.1512	0.3206	-2.72537	-1.64111	1.08427
10	lhx6	3278	6	15	0.0489	0.0914	-4.35373	-3.4515	0.902223
10	lim2.1	762	10	56	0.3504	1.4683	-1.51288	0.554157	2.06704
10	lin54	3388	11	21	0.0867	0.1238	-3.52766	-3.0138	0.513858
10	lmnb1	2976	66	158	0.5922	1.0607	-0.755819	0.0850303	0.84085
10	lox	1921	7	7	0.0973	0.0728	-3.36127	-3.77972	-0.418451
10	loxl2a	2214	6	68	0.0724	0.6136	-3.78767	-0.704606	3.08306
10	lpar1	1660	2	7	0.0322	0.0843	-4.95635	-3.56815	1.3882
10	lppr1	1232	13	7	0.2818	0.1135	-1.82721	-3.13911	-1.3119
10	march5l	1412	14	35	0.2648	0.4952	-1.91697	-1.01389	0.903083
10	mat2aa	3280	183	294	1.4899	1.7909	0.575225	0.840693	0.265468
10	mat2al	1755	16	74	0.2435	0.8424	-2.03795	-0.247406	1.79054
10	mdh2	1415	245	400	4.6236	5.648	2.20902	2.49774	0.288723
10	med11	1442	6	5	0.1111	0.0693	-3.16994	-3.85079	-0.680853
10	med13a	7513	30	81	0.1066	0.2154	-3.22959	-2.21484	1.01474
10	mef2ca	4299	34	187	0.2112	0.8691	-2.24325	-0.202389	2.04086
10	mier3	2261	14	39	0.1653	0.3446	-2.59675	-1.53696	1.05979
10	minal	1998	11	16	0.147	0.16	-2.76601	-2.64377	0.122248
10	mir21-1	148	0	3	0	0.405	-16.6096	-1.30397	15.3057
10	mmp13a	1677	3	284	0.0478	3.3836	-4.38654	1.75856	6.14511
10	mmp30	1694	16	78	0.2522	0.92	-1.9873	-0.120279	1.86702
10	mogat2	1245	3	0	0.0643	0	-3.95881	-16.6096	-12.6508
10	morn3	1083	0	1	0	0.0184	-16.6096	-5.76337	10.8463
10	morn5	1588	1	2	0.0168	0.0252	-5.89454	-5.30986	0.584676
10	mpx	3205	3	5	0.025	0.0312	-5.32135	-5.00185	0.319503
10	mpzl1l	4533	34	109	0.2003	0.4804	-2.31969	-1.05766	1.26203
10	mrpl48	783	7	19	0.2387	0.4848	-2.06667	-1.04451	1.02216
10	mrps24	627	7	21	0.2981	0.6692	-1.74608	-0.579469	1.16661
10	mrrf	1379	8	22	0.1549	0.3187	-2.6905	-1.64968	1.04081
10	msi2a	2143	14	20	0.1745	0.1865	-2.51862	-2.42268	0.0959433
10	mtnr1bb	2840	0	1	0	0.007	-16.6096	-7.15637	9.45327
10	musk	4553	1	15	0.0059	0.0658	-7.40263	-3.92555	3.47708
10	myl10	673	211	623	8.3722	18.4953	3.06561	4.20909	1.14348
10	nbeaa	3913	11	32	0.0751	0.1634	-3.73485	-2.61343	1.12142
10	ndufa8	771	43	100	1.4893	2.5914	0.574644	1.37374	0.799093
10	nfil3	1938	12	103	0.1653	1.0619	-2.59675	0.0866615	2.68342
10	nipblb	9738	35	90	0.096	0.1847	-3.38067	-2.43667	0.944005
10	nle1	2054	6	14	0.078	0.1362	-3.6802	-2.8761	0.804102
10	nlgn2a	2583	3	5	0.031	0.0387	-5.01112	-4.69115	0.319973
10	npm1a	1598	126	283	2.1055	3.5383	1.07417	1.82306	0.748891
10	npm2	734	0	2	0	0.0544	-16.6096	-4.19998	12.4097
10	nr2f1b	2770	11	10	0.106	0.0721	-3.23773	-3.79366	-0.555929
10	nrarpa	3178	18	63	0.1512	0.3961	-2.72537	-1.33603	1.38935
10	nrg1	3239	7	25	0.0577	0.1542	-4.11503	-2.69703	1.418
10	nsun5	1643	9	39	0.1463	0.4743	-2.7729	-1.0761	1.6968
10	nt5c2l1	2253	14	50	0.1659	0.4434	-2.59153	-1.17329	1.41824
10	ntm	1989	4	0	0.0537	0	-4.21867	-16.6096	-12.391
10	nudcd3	1398	16	53	0.3056	0.7575	-1.71024	-0.400663	1.30957
10	nup155	4400	18	27	0.1092	0.1226	-3.19482	-3.02785	0.166972
10	nxnl2	958	5	5	0.1394	0.1043	-2.84259	-3.26105	-0.418457
10	oclna	2205	18	74	0.218	0.6705	-2.19753	-0.576669	1.62086
10	opcml	2037	4	3	0.0524	0.0294	-4.25401	-5.08755	-0.833535
10	or106-9	942	1	0	0.0283	0	-5.14254	-16.6096	-11.4671
10	or109-1	990	1	0	0.027	0	-5.21036	-16.6096	-11.3993
10	or109-11	999	1	2	0.0267	0.04	-5.22648	-4.6435	0.582981
10	or110-2	957	1	0	0.0279	0	-5.16307	-16.6096	-11.4466
10	orai1b	1216	5	2	0.1098	0.0329	-3.18692	-4.92533	-1.73841
10	ovca2	1007	2	5	0.053	0.0992	-4.23759	-3.33337	0.904221
10	palm2	1331	1	6	0.0201	0.0901	-5.63594	-3.47217	2.16377
10	paqr3b	2616	11	22	0.1123	0.168	-3.15444	-2.57338	0.581061
10	pbdc1	1143	19	54	0.4439	0.9439	-1.17166	-0.0832788	1.08838
10	pcdh1a3	5392	28	45	0.1387	0.1667	-2.84986	-2.58459	0.265269
10	pcdh1a4	5406	27	46	0.1334	0.17	-2.90606	-2.55631	0.349753
10	pcdh1a6	5299	27	45	0.1361	0.1697	-2.87716	-2.55886	0.318299
10	pcdh1g1	4335	98	182	0.6037	0.8388	-0.728072	-0.253584	0.474488
10	pcdh1g11	4364	97	186	0.5935	0.8516	-0.752656	-0.231735	0.520921
10	pcdh1g18	4279	102	183	0.6365	0.8545	-0.651745	-0.226831	0.424914
10	pcdh1g2	4387	100	182	0.6087	0.8289	-0.716173	-0.270713	0.44546
10	pcdh1g22	4423	112	211	0.6762	0.9531	-0.564457	-0.0692854	0.495171
10	pcdh1g26	4348	105	204	0.6449	0.9374	-0.63283	-0.0932479	0.539582
10	pcdh1g29	4353	106	198	0.6503	0.9088	-0.6208	-0.137949	0.482851
10	pcdh1g3	4374	99	182	0.6044	0.8313	-0.726401	-0.266542	0.459859
10	pcdh1g30	4337	102	191	0.628	0.8799	-0.671141	-0.184572	0.486568
10	pcdh1g31	4370	103	196	0.6294	0.8961	-0.667928	-0.158252	0.509676
10	pcdh1g32	4396	99	200	0.6014	0.909	-0.733579	-0.137632	0.595947
10	pcdh1g9	4467	98	184	0.5858	0.823	-0.771495	-0.281018	0.490477
10	pcdh1gb2	4330	99	183	0.6105	0.8444	-0.711913	-0.243984	0.467929
10	pcdh1gb9	2814	24	41	0.2277	0.2911	-2.13473	-1.78036	0.354367
10	pcdh1gc5	4345	103	198	0.633	0.9105	-0.6597	-0.135253	0.524447
10	pcdh1gc6	4321	104	210	0.6427	0.971	-0.63776	-0.0424419	0.595318
10	pcna	1466	174	199	3.1695	2.7121	1.66426	1.43942	-0.224844
10	pcp4a	794	19	18	0.639	0.4529	-0.64609	-1.1427	-0.496614
10	pcyox1	1812	3	20	0.0442	0.2205	-4.49948	-2.18108	2.3184
10	pdlim5b	3043	14	50	0.1229	0.3283	-3.02433	-1.60687	1.41746
10	per1a	3690	3	11	0.0217	0.0596	-5.5255	-4.0683	1.45719
10	phax	1513	8	27	0.1412	0.3565	-2.82409	-1.48799	1.3361
10	pi4kaa	6180	11	27	0.0475	0.0873	-4.39562	-3.51771	0.877916
10	picalma	3241	28	59	0.2307	0.3637	-2.11585	-1.45914	0.656708
10	pigp	1431	8	16	0.1493	0.2234	-2.74362	-2.16223	0.581383
10	pip5k1ba	2400	4	4	0.0445	0.0333	-4.48973	-4.9079	-0.418174
10	pitpnb	2380	14	39	0.1571	0.3274	-2.67015	-1.61083	1.05932
10	pknox2	2559	12	25	0.1252	0.1952	-2.99758	-2.3569	0.640677
10	plac8.1	793	11	15	0.3704	0.3779	-1.43281	-1.40389	0.0289196
10	pmaip1	138	0	6	0	0.8687	-16.6096	-0.203053	16.4066
10	polm	1752	1	0	0.0152	0	-6.03884	-16.6096	-10.5708
10	por	2968	29	66	0.2609	0.4443	-1.93838	-1.17036	0.768014
10	ppapdc1b	1406	14	33	0.2659	0.4689	-1.91099	-1.09262	0.818373
10	ppiaa	168	4	6	0.6358	0.7136	-0.653332	-0.486792	0.16654
10	ppiab	783	217	276	7.4006	7.0427	2.88764	2.81613	-0.0715135
10	ppm1e	2028	6	6	0.079	0.0591	-3.66182	-4.08045	-0.418633
10	ppp2cb	1692	94	259	1.4835	3.0584	0.569015	1.61278	1.04377
10	ppp2r2d	1891	18	46	0.2542	0.486	-1.97591	-1.04094	0.934965
10	ppp3ccb	2239	19	42	0.2266	0.3748	-2.14172	-1.41577	0.725948
10	ppwd1	1938	8	31	0.1102	0.3196	-3.18167	-1.64562	1.53606
10	prkab1a	1735	4	12	0.0616	0.1382	-4.02069	-2.85507	1.16563
10	prkrira	2566	10	13	0.1041	0.1012	-3.26382	-3.30458	-0.0407568
10	prnpb	2399	2	5	0.0223	0.0416	-5.48617	-4.58693	0.89924
10	prrc1	2420	19	36	0.2097	0.2972	-2.25353	-1.75045	0.503087
10	psmg1	1142	12	18	0.2806	0.3149	-1.83336	-1.66699	0.166373
10	ptgdsa	841	4	2	0.127	0.0475	-2.97699	-4.39562	-1.41864
10	ptpn11a	2085	12	40	0.1537	0.3833	-2.70172	-1.38342	1.3183
10	ptrh2	1032	2	15	0.0518	0.2904	-4.27063	-1.78384	2.48679
10	purbb	1766	19	41	0.2873	0.4639	-1.79932	-1.10808	0.691237
10	rab1bb	2029	19	26	0.2501	0.256	-1.99937	-1.96573	0.0336374
10	rab36	1162	1	7	0.023	0.1204	-5.4416	-3.05397	2.38762
10	rab6a	1976	37	127	0.5	1.2841	-0.999971	0.360769	1.36074
10	rabgef1	3224	18	30	0.1491	0.1859	-2.74555	-2.42732	0.318227
10	rasgef1bb	2070	5	53	0.0645	0.5116	-3.95433	-0.966884	2.98745
10	rassf2b	1656	2	1	0.0323	0.0121	-4.95188	-6.36766	-1.41578
10	rassf6	1344	4	27	0.0795	0.4014	-3.65272	-1.31685	2.33587
10	rbm18	1576	9	13	0.1525	0.1648	-2.71302	-2.60112	0.1119
10	reep5	2160	47	164	0.5811	1.517	-0.783117	0.601231	1.38435
10	rfc3	1250	10	8	0.2136	0.1279	-2.22695	-2.9668	-0.73985
10	rfx3	2700	0	16	0	0.1184	-16.6096	-3.07814	13.5315
10	rhof	1448	5	3	0.0922	0.0414	-3.43893	-4.59388	-1.15494
10	rilpl1	2017	3	16	0.0397	0.1585	-4.65435	-2.65735	1.997
10	ripk4	3591	3	12	0.0223	0.0668	-5.48617	-3.90379	1.58237
10	rnasekb	941	30	36	0.8513	0.7644	-0.232244	-0.387581	-0.155338
10	rnf34b	1382	3	2	0.058	0.0289	-4.10755	-5.11229	-1.00473
10	rnft1	2146	16	33	0.1991	0.3072	-2.32836	-1.7027	0.625659
10	robo3	5333	14	45	0.0701	0.1686	-3.83424	-2.56824	1.266
10	rps25	451	275	471	16.2827	20.8657	4.02527	4.38306	0.357793
10	rxfp2b	2248	1	13	0.0119	0.1155	-6.39168	-3.11391	3.27777
10	samsn1b	1471	3	2	0.0545	0.0272	-4.19734	-5.19972	-1.00238
10	sardh	2191	24	72	0.2925	0.6566	-1.77344	-0.606891	1.16655
10	sbno1	4333	30	46	0.1849	0.2121	-2.4351	-2.23712	0.197989
10	scpp8	491	0	11	0	0.4476	-16.6096	-1.15969	15.45
10	sec31a	4415	12	54	0.0726	0.2444	-3.78369	-2.03262	1.75106
10	sept5b	1194	7	12	0.1566	0.2008	-2.67475	-2.3161	0.358655
10	setd1ba	8154	13	36	0.0426	0.0882	-4.55266	-3.50291	1.04975
10	setd8a	1628	37	68	0.6069	0.8345	-0.720446	-0.260999	0.459447
10	sfrp1b	1463	9	4	0.1643	0.0546	-2.60551	-4.19469	-1.58918
10	sgta	2022	3	4	0.0396	0.0395	-4.65799	-4.66164	-0.00364685
10	si:busm1-57f23.1	921	1	20	0.029	0.4339	-5.10731	-1.20453	3.90277
10	si:busm1-79m10.4	1418	2	4	0.0377	0.0564	-4.72891	-4.14791	0.581004
10	si:ch211-237l4.5	1894	27	77	0.3807	0.8123	-1.39324	-0.299898	1.09334
10	si:ch211-243g18.2	1407	27	52	0.5124	0.7384	-0.964629	-0.437506	0.527123
10	si:ch211-251f6.6	913	38	54	1.1114	1.1817	0.152391	0.240876	0.0884849
10	si:ch73-46j18.5	1092	39	80	0.9537	1.4637	-0.0683775	0.54963	0.618007
10	si:dkey-88p24.9	727	1	8	0.0367	0.2199	-4.76768	-2.18501	2.58267
10	si:rp71-56i13.6	3114	1	11	0.0086	0.0706	-6.85977	-3.82398	3.03579
10	sigmar1	1154	9	17	0.2083	0.2943	-2.2632	-1.76459	0.498604
10	ska1	1372	1	5	0.0195	0.0728	-5.67964	-3.77972	1.89992
10	skiv2l2	3311	20	59	0.1613	0.356	-2.63209	-1.49001	1.14208
10	slc12a2	4324	29	56	0.1791	0.2588	-2.48108	-1.95003	0.531047
10	slc1a3b	1630	22	68	0.3604	0.8335	-1.47229	-0.262729	1.20956
10	slc20a1b	3783	75	214	0.5294	1.1302	-0.917543	0.176591	1.09413
10	slc25a1a	1909	5	9	0.0699	0.0942	-3.83836	-3.40798	0.430381
10	slc27a4	2446	5	15	0.0546	0.1225	-4.19469	-3.02903	1.16566
10	slc27a6	1543	3	3	0.0519	0.0388	-4.26784	-4.68743	-0.419584
10	slc35e4	2186	1	5	0.0122	0.0457	-6.35579	-4.45135	1.90445
10	slc37a4b	2205	22	93	0.2664	0.8427	-1.90828	-0.246892	1.66139
10	slc38a9	1910	1	9	0.014	0.0941	-6.1574	-3.40951	2.74789
10	slc43a2b	2035	40	308	0.5249	3.024	-0.929858	1.59646	2.52632
10	slc5a1	2606	2	8	0.0205	0.0613	-5.60753	-4.02773	1.57979
10	slc9a6b	2922	5	12	0.0457	0.0821	-4.45135	-3.6063	0.845048
10	smad2	3895	15	35	0.1028	0.1795	-3.28195	-2.47786	0.804084
10	smad9	1978	7	32	0.0945	0.3232	-3.40339	-1.62946	1.77393
10	smc5	3575	10	15	0.0747	0.0838	-3.74255	-3.57673	0.165821
10	smfn	1124	6	19	0.1425	0.3377	-2.81086	-1.56614	1.24472
10	smtlb	856	1	2	0.0312	0.0467	-5.00185	-4.42012	0.581723
10	smyd4	2414	3	8	0.0332	0.0662	-4.91224	-3.91681	0.995431
10	snrnp35	823	2	4	0.0649	0.0971	-3.94542	-3.36424	0.581179
10	snx18b	2405	1	6	0.0111	0.0498	-6.492	-4.32742	2.16458
10	snx24	1056	1	4	0.0253	0.0757	-5.30415	-3.72337	1.58078
10	snx30	2021	9	10	0.1189	0.0989	-3.07206	-3.33774	-0.265682
10	sod1	747	46	39	1.6444	1.0431	0.71757	0.0608913	-0.656679
10	spg20a	2146	5	4	0.0622	0.0372	-4.00671	-4.74817	-0.741456
10	spp1	1482	2	1	0.036	0.0135	-4.79546	-6.20983	-1.41437
10	sppl3	1603	5	16	0.0833	0.1994	-3.58537	-2.32619	1.25918
10	sprn2	1137	4	24	0.0939	0.4217	-3.41258	-1.24568	2.1669
10	sptlc1	2091	22	51	0.281	0.4873	-1.83131	-1.03709	0.794218
10	srek1ip1	791	3	15	0.1013	0.3789	-3.30315	-1.40007	1.90308
10	srsf9	1423	24	45	0.4504	0.6318	-1.15069	-0.662437	0.488252
10	sssca1	954	8	38	0.2239	0.7958	-2.15901	-0.329504	1.82951
10	st8sia4	2149	1	6	0.0124	0.0558	-6.33235	-4.16333	2.16902
10	stambpa	2411	12	36	0.1329	0.2983	-2.91148	-1.74512	1.16636
10	stc1l	1308	7	9	0.1429	0.1375	-2.80682	-2.86239	-0.0555703
10	stoml2	1453	16	18	0.2941	0.2475	-1.76557	-2.01444	-0.248869
10	stoml3b	1191	11	21	0.2466	0.3523	-2.0197	-1.50508	0.514614
10	styxl1	1190	0	1	0	0.0168	-16.6096	-5.89454	10.7151
10	sub1a	741	34	51	1.2253	1.3751	0.293147	0.459547	0.1664
10	syk	2966	0	1	0	0.0067	-16.6096	-7.21947	9.39017
10	synj1	4851	12	31	0.0661	0.1277	-3.91899	-2.96906	0.949931
10	tbl2	1712	12	25	0.1872	0.2918	-2.41727	-1.7769	0.640372
10	tcf7l1a	2697	10	28	0.099	0.2074	-3.33628	-2.26944	1.06684
10	thop1	2173	8	8	0.0983	0.0736	-3.34652	-3.76395	-0.417436
10	timm10b	964	2	11	0.0554	0.228	-4.17371	-2.13283	2.04088
10	tiprl	1525	6	8	0.1051	0.1048	-3.25003	-3.25415	-0.00412356
10	tjp2a	5040	8	25	0.0424	0.0991	-4.55945	-3.33483	1.22463
10	tln1	7929	35	128	0.1179	0.3225	-3.08424	-1.63258	1.45166
10	tlx3b	2264	2	5	0.0236	0.0441	-5.40446	-4.50275	0.901708
10	tm7sf2	1492	0	6	0	0.0803	-16.6096	-3.63828	12.9714
10	tmed2	1566	63	223	1.0743	2.8451	0.10341	1.50848	1.40507
10	tmem120a	1384	10	14	0.1929	0.2021	-2.374	-2.30679	0.0672128
10	tmem120b	1680	5	13	0.0795	0.1546	-3.65272	-2.69329	0.959425
10	tmem126a	777	14	16	0.4811	0.4114	-1.05556	-1.28135	-0.22579
10	tmem135	2372	15	39	0.1689	0.3285	-2.56567	-1.60599	0.959683
10	tmem167a	1075	3	32	0.0745	0.5947	-3.74642	-0.749742	2.99668
10	tmem218	779	0	1	0	0.0256	-16.6096	-5.28715	11.3225
10	tmem88a	1232	0	5	0	0.0811	-16.6096	-3.62398	12.9857
10	tmprss2	2112	2	17	0.0253	0.1608	-5.30415	-2.63657	2.66758
10	tmtops3b	1139	1	1	0.0234	0.0175	-5.41673	-5.83568	-0.418946
10	tpm2	1305	207	404	4.2357	6.1853	2.0826	2.62885	0.546242
10	tpte	2106	15	76	0.1902	0.721	-2.39433	-0.471909	1.92243
10	trappc13	1955	17	27	0.2322	0.2759	-2.1065	-1.85773	0.248768
10	triap1	1083	7	6	0.1726	0.1107	-2.53441	-3.17514	-0.640731
10	trim23	2262	9	8	0.1062	0.0707	-3.23501	-3.82194	-0.586933
10	trim3b	4088	16	34	0.1045	0.1662	-3.25829	-2.58892	0.669366
10	trim47	2094	5	17	0.0638	0.1622	-3.97007	-2.62407	1.34601
10	trpc4a	2820	5	1	0.0473	0.0071	-4.40171	-7.13593	-2.73422
10	trpc7a	2580	1	0	0.0104	0	-6.58589	-16.6096	-10.0238
10	ube2l3a	1163	23	61	0.5281	1.0479	-0.92109	0.0675148	0.988604
10	ubl3a	2328	29	106	0.3326	0.9097	-1.5881	-0.136521	1.45158
10	ubxn8	1215	1	2	0.022	0.0329	-5.5057	-4.92533	0.580367
10	ucp2	1452	93	130	1.7104	1.7888	0.774342	0.839	0.064658
10	ucp3	1633	2	16	0.0327	0.1958	-4.93412	-2.35247	2.58165
10	ufm1	1888	30	36	0.4243	0.381	-1.23681	-1.3921	-0.15529
10	ugcg	2931	8	31	0.0729	0.2113	-3.77774	-2.24257	1.53517
10	ugt5d1	1817	2	5	0.0294	0.055	-5.08755	-4.18416	0.903387
10	unc5c	2154	6	11	0.0744	0.102	-3.74836	-3.29322	0.455142
10	usp25	4049	22	48	0.1451	0.2369	-2.78478	-2.07759	0.707192
10	uspl1	3534	11	341	0.0831	1.9279	-3.58883	0.947038	4.53587
10	uvrag	2437	2	4	0.0219	0.0328	-5.51227	-4.92972	0.582546
10	vamp2	878	24	57	0.7299	1.2971	-0.45421	0.375301	0.82951
10	vasa	2859	1	4	0.0093	0.028	-6.747	-5.15791	1.58909
10	vcanb	5586	56	186	0.2677	0.6653	-1.90126	-0.587901	1.31336
10	ved	1023	0	4	0	0.0781	-16.6096	-3.67835	12.9313
10	vldlr	3751	30	58	0.2136	0.3089	-2.22695	-1.69474	0.532207
10	vps11	3270	7	17	0.0572	0.1039	-4.12759	-3.26659	0.860995
10	vps26bl	1437	6	9	0.1115	0.1251	-3.16476	-2.99873	0.166024
10	vps36	1752	8	28	0.1219	0.3193	-3.03611	-1.64697	1.38914
10	vps51	2484	13	24	0.1398	0.193	-2.83846	-2.37325	0.465208
10	vsig8a	1794	3	6	0.0447	0.0668	-4.48326	-3.90379	0.579467
10	wdr45	1395	10	21	0.1914	0.3008	-2.38526	-1.73308	0.652186
10	wdr74	1471	6	14	0.1089	0.1902	-3.19879	-2.39433	0.804457
10	wnt11r	2132	33	64	0.4133	0.5998	-1.2747	-0.737423	0.537281
10	wu:fj39h09	602	4	5	0.1774	0.1659	-2.49484	-2.59153	-0.0966865
10	xpo7	4975	24	52	0.1288	0.2088	-2.95668	-2.25974	0.696946
10	xrcc4	1333	4	2	0.0801	0.03	-3.64187	-5.05841	-1.41654
10	ykt6	1584	11	35	0.1854	0.4415	-2.43121	-1.17948	1.25173
10	ywhah	2480	143	179	1.5398	1.4421	0.622752	0.528181	-0.0945711
10	zcchc9	1101	7	19	0.1698	0.3448	-2.55801	-1.53613	1.02188
10	zfand5b	1869	18	89	0.2572	0.9514	-1.95898	-0.0718609	1.88712
10	zgc:100918	1989	24	56	0.3222	0.5625	-1.63393	-0.830049	0.803877
10	zgc:101123	1524	1	7	0.0175	0.0918	-5.83568	-3.4452	2.39047
10	zgc:101846	904	126	170	3.722	3.7572	1.89608	1.90966	0.0135798
10	zgc:103508	3832	5	13	0.0348	0.0678	-4.84435	-3.88236	0.961996
10	zgc:110006	996	2	4	0.0536	0.0802	-4.22135	-3.64007	0.58128
10	zgc:110567	1766	1	10	0.0151	0.1131	-6.04835	-3.1442	2.90415
10	zgc:113255	1464	7	30	0.1277	0.4094	-2.96906	-1.28838	1.68067
10	zgc:113274	1432	0	4	0	0.0558	-16.6096	-4.16333	12.4463
10	zgc:114200	1762	4	18	0.0606	0.2041	-4.0443	-2.29258	1.75172
10	zgc:123181	897	1	4	0.0298	0.0891	-5.06806	-3.48827	1.57979
10	zgc:136254	933	29	28	0.83	0.5996	-0.268799	-0.737904	-0.469104
10	zgc:153345	3348	0	3	0	0.0179	-16.6096	-5.80309	10.8065
10	zgc:153395	1016	2	8	0.0526	0.1573	-4.24852	-2.66832	1.5802
10	zgc:158234	3365	12	68	0.0952	0.4038	-3.39274	-1.30825	2.08449
10	zgc:158494	929	13	34	0.3737	0.7312	-1.42001	-0.451642	0.968367
10	zgc:162322	4487	110	209	0.6546	0.9306	-0.611292	-0.103751	0.507541
10	zgc:162723	1748	0	6	0	0.0686	-16.6096	-3.86544	12.7442
10	zgc:165597	558	7	8	0.335	0.2864	-1.57772	-1.80385	-0.226122
10	zgc:171630	1588	17	86	0.2859	1.082	-1.80637	0.113714	1.92008
10	zgc:172116	1941	2	11	0.0275	0.1132	-5.1839	-3.14293	2.04097
10	zgc:172131	1415	2	2	0.0377	0.0282	-4.72891	-5.14765	-0.41874
10	zgc:172339	2521	0	4	0	0.0317	-16.6096	-4.97892	11.6307
10	zgc:173443	920	10	10	0.2903	0.2172	-1.78433	-2.20284	-0.418504
10	zgc:173506	6608	16	55	0.0647	0.1663	-3.94987	-2.58805	1.36181
10	zgc:173602	1752	13	35	0.1981	0.3991	-2.33563	-1.32514	1.01048
10	zgc:174193	2250	1	1	0.0119	0.0089	-6.39168	-6.81036	-0.418676
10	zgc:174237	904	30	32	0.8862	0.7072	-0.174279	-0.499789	-0.32551
10	zgc:194281	704	2	4	0.0759	0.1135	-3.71957	-3.13911	0.580458
10	zgc:194409	1001	4	6	0.1067	0.1198	-3.22823	-3.06118	0.167053
10	zgc:56039	3529	13	34	0.0984	0.1925	-3.34505	-2.37699	0.968057
10	zgc:56235	5765	26	20	0.1204	0.0693	-3.05397	-3.85079	-0.79682
10	zgc:86599	608	108	213	4.7434	6.9995	2.24592	2.80725	0.561329
10	zmp:0000000768	2704	14	43	0.1383	0.3177	-2.85402	-1.65422	1.19981
10	znhit2	1790	1	15	0.0149	0.1674	-6.06758	-2.57854	3.48903
10	zpr1	1726	12	43	0.1857	0.4978	-2.42888	-1.00633	1.42254
10	zswim6	3014	7	14	0.062	0.0928	-4.01136	-3.42958	0.581779
11	LOC100006857	3369	17	41	0.1347	0.2431	-2.89207	-2.04032	0.851752
11	LOC555986	1457	8	8	0.1466	0.1097	-2.76994	-3.18823	-0.418288
11	acad9	2353	12	32	0.1362	0.2717	-2.8761	-1.87986	0.996235
11	acap3b	3519	4	10	0.0304	0.0568	-5.03931	-4.13771	0.901599
11	ace2	2858	13	10	0.1215	0.0699	-3.04085	-3.83836	-0.797504
11	acot8	1485	1	1	0.018	0.0135	-5.79506	-6.20983	-0.414771
11	adamts9	4383	2	4	0.0122	0.0182	-6.35579	-5.77913	0.576668
11	adipor1a	1967	29	67	0.3937	0.6805	-1.34479	-0.555312	0.789483
11	adnpa	3637	33	89	0.2423	0.4889	-2.04507	-1.03236	1.01271
11	afmid	1375	0	4	0	0.0581	-16.6096	-4.10507	12.5046
11	agpat2	3277	15	35	0.1222	0.2134	-3.03257	-2.2283	0.804265
11	agtrap	670	2	4	0.0797	0.1193	-3.6491	-3.06721	0.581882
11	akr7a3	1308	18	44	0.3675	0.6721	-1.44414	-0.573231	0.870914
11	alas1	2030	32	97	0.4209	0.9547	-1.24842	-0.0668655	1.18155
11	aldh4a1	1960	15	38	0.2044	0.3874	-2.29046	-1.36807	0.922395
11	alpl	1725	11	11	0.1703	0.1274	-2.55376	-2.97245	-0.418685
11	ankrd13c	2855	24	120	0.2245	0.8398	-2.15515	-0.251865	1.90328
11	ap1s2	1625	52	81	0.8545	0.9959	-0.226831	-0.00591272	0.220918
11	appl1	2233	4	24	0.0478	0.2147	-4.38654	-2.21954	2.16701
11	arf4a	1264	7	53	0.1479	0.8378	-2.75721	-0.255305	2.5019
11	arfgap1	1685	33	32	0.523	0.3794	-0.93509	-1.39817	-0.463081
11	arpc4l	1110	23	64	0.5533	1.152	-0.85384	0.204153	1.05799
11	arrdc2	2663	11	51	0.1103	0.3826	-3.18036	-1.38605	1.79431
11	aspscr1	1842	8	25	0.116	0.2712	-3.10768	-1.88252	1.22516
11	atp2b2	4749	22	38	0.1237	0.1599	-3.01497	-2.64467	0.370298
11	atp2b4	1967	8	35	0.1086	0.3555	-3.20277	-1.49204	1.71073
11	atp5b	1877	742	1427	10.5562	15.1897	3.40002	3.92502	0.525002
11	atxn7l2a	2212	3	8	0.0362	0.0723	-4.78747	-3.78966	0.997807
11	avil	2647	1	0	0.0101	0	-6.62807	-16.6096	-9.98157
11	b3galt6	1034	1	3	0.0258	0.058	-5.27593	-4.10755	1.16837
11	b3gnt5a	2327	10	48	0.1148	0.4121	-3.12268	-1.2789	1.84378
11	babam1	1679	12	22	0.1909	0.2618	-2.38904	-1.93341	0.455628
11	barx1	1427	10	3	0.1871	0.042	-2.41804	-4.57312	-2.15508
11	bhlhe40	2738	34	128	0.3316	0.934	-1.59244	-0.0984901	1.49395
11	btf3l4	1736	29	54	0.4461	0.6215	-1.16453	-0.68615	0.478378
11	cacna1da	6402	6	17	0.025	0.0531	-5.32135	-4.23487	1.08648
11	camkvb	1691	3	0	0.0474	0	-4.39866	-16.6096	-12.211
11	cant1b	2041	15	18	0.1963	0.1762	-2.34879	-2.50463	-0.155838
11	ccdc114	1815	3	8	0.0441	0.0881	-4.50275	-3.50455	0.9982
11	ccdc120	6251	8	13	0.0342	0.0416	-4.86944	-4.58693	0.282512
11	ccl-c11b	428	1	1	0.0624	0.0467	-4.00208	-4.42012	-0.418046
11	ccl25b	803	4	5	0.133	0.1244	-2.91039	-3.00683	-0.0964323
11	cd151l	409	1	17	0.0653	0.8305	-3.93655	-0.267931	3.66862
11	cda	1312	0	8	0	0.1218	-16.6096	-3.0373	13.5723
11	cdc42	2774	131	237	1.2611	1.707	0.334694	0.771472	0.436777
11	cdc6	2139	7	13	0.0874	0.1214	-3.51606	-3.04204	0.474017
11	cdh4	4924	8	13	0.0434	0.0527	-4.52583	-4.24578	0.280049
11	cdk2	1601	14	12	0.2335	0.1498	-2.09844	-2.73879	-0.64035
11	cdk4	1063	13	14	0.3266	0.2631	-1.61436	-1.92626	-0.311903
11	cdkl5	3447	4	13	0.031	0.0754	-5.01112	-3.7291	1.28202
11	cflara	1256	8	33	0.1701	0.5249	-2.55546	-0.929858	1.6256
11	chchd4	988	8	10	0.2162	0.2022	-2.20949	-2.30607	-0.0965789
11	chia.3	1723	3	0	0.0465	0	-4.42632	-16.6096	-12.1833
11	chrna4b	2264	1	0	0.0118	0	-6.40385	-16.6096	-10.2058
11	cishb	1340	0	10	0	0.1491	-16.6096	-2.74555	13.8641
11	clcn4	2801	8	31	0.0763	0.2211	-3.71198	-2.17716	1.53482
11	cldn19	1442	3	11	0.0556	0.1524	-4.16851	-2.71397	1.45454
11	cnpy2	1010	4	16	0.1058	0.3165	-3.24045	-1.65968	1.58078
11	cntn2	2781	5	13	0.048	0.0934	-4.38052	-3.42028	0.960242
11	col2a1b	4934	245	420	1.326	1.7007	0.407092	0.766137	0.359046
11	comtb	2149	5	22	0.0621	0.2045	-4.00903	-2.28976	1.71927
11	coro6	1265	3	6	0.0633	0.0948	-3.98142	-3.39882	0.582606
11	cpne1	3017	66	195	0.5842	1.2914	-0.775441	0.368947	1.14439
11	cpne5	2054	1	2	0.013	0.0195	-6.26424	-5.67964	0.584593
11	cse1l	3498	40	84	0.3054	0.4798	-1.71118	-1.05946	0.651716
11	csf1a	2340	1	8	0.0114	0.0683	-6.45356	-3.87176	2.5818
11	cstf1	1929	8	36	0.1107	0.3729	-3.17514	-1.4231	1.75204
11	ctbs	1559	5	6	0.0856	0.0769	-3.54608	-3.70068	-0.154608
11	ctns	1548	5	9	0.0863	0.1162	-3.53433	-3.10519	0.429135
11	cxxc1	1973	6	21	0.0812	0.2127	-3.6222	-2.23304	1.38916
11	cyb561d1	1389	0	6	0	0.0863	-16.6096	-3.53433	13.0753
11	cyb5r1	1690	9	20	0.1422	0.2364	-2.81391	-2.08064	0.733268
11	cybb	3493	3	7	0.0229	0.04	-5.44788	-4.6435	0.804383
11	cyyr1	1315	0	1	0	0.0152	-16.6096	-6.03884	10.5708
11	dazap1	1947	5	7	0.0686	0.0718	-3.86544	-3.79967	0.0657659
11	dda1	1875	17	61	0.2421	0.65	-2.04627	-0.621466	1.4248
11	ddx19	1893	29	75	0.4091	0.7916	-1.28944	-0.337138	0.952301
11	ddx49	1632	11	36	0.18	0.4407	-2.47385	-1.1821	1.29175
11	dennd6aa	1036	0	3	0	0.0579	-16.6096	-4.11004	12.4996
11	dhrs3b	1652	14	15	0.2263	0.1814	-2.14363	-2.46267	-0.319046
11	diaph3	1417	1	1	0.0188	0.0141	-5.73236	-6.14714	-0.414782
11	dido1	2693	14	48	0.1388	0.3561	-2.84882	-1.48961	1.35921
11	diras1a	2123	30	41	0.3773	0.3859	-1.40618	-1.37366	0.0325141
11	draxin	2356	4	1	0.0453	0.0085	-4.46403	-6.87663	-2.4126
11	dusp7	3341	13	53	0.1039	0.3169	-3.26659	-1.65785	1.60874
11	dvl1b	2124	2	4	0.0251	0.0376	-5.31559	-4.73274	0.582854
11	dynlrb1	651	25	59	1.0255	1.8108	0.0363416	0.856635	0.820294
11	dynlt3	1148	15	37	0.3489	0.6439	-1.51907	-0.635069	0.884004
11	ece1	2552	10	21	0.1046	0.1644	-3.25691	-2.60463	0.652277
11	ect2	3054	2	9	0.0175	0.0589	-5.83568	-4.08534	1.75033
11	egfl7	1331	3	8	0.0602	0.1201	-4.05385	-3.05757	0.996281
11	egln1	1948	12	43	0.1645	0.441	-2.60375	-1.18112	1.42264
11	eif4a3	1493	64	283	1.1447	3.7872	0.194982	1.92114	1.72615
11	elk4	1776	4	2	0.0601	0.0225	-4.05625	-5.47329	-1.41704
11	elovl1b	1801	27	87	0.4003	0.9651	-1.32081	-0.0512347	1.26958
11	eltd1	2491	3	6	0.0322	0.0481	-4.95635	-4.37752	0.578828
11	ephb2b	1319	4	8	0.081	0.1212	-3.62576	-3.04442	0.581337
11	ero1lb	1942	2	10	0.0275	0.1029	-5.1839	-3.28054	1.90336
11	errfi1	1619	5	45	0.0825	0.5553	-3.59929	-0.848635	2.75065
11	etnk2	1541	2	3	0.0347	0.0389	-4.8485	-4.68372	0.16479
11	fam19a4b	1469	4	3	0.0727	0.0408	-3.7817	-4.61493	-0.833231
11	fam212aa	1867	9	7	0.1287	0.0749	-2.9578	-3.7387	-0.780894
11	fam213b	1334	20	11	0.4004	0.1648	-1.32045	-2.60112	-1.28067
11	fam43a	2431	26	49	0.2856	0.4027	-1.80788	-1.31219	0.495695
11	fam69b	1487	1	3	0.018	0.0403	-5.79506	-4.63272	1.16234
11	fam83d	2322	2	16	0.023	0.1377	-5.4416	-2.86029	2.5813
11	fezf2	1652	4	9	0.0647	0.1088	-3.94987	-3.20012	0.749751
11	figf	819	2	0	0.0652	0	-3.93876	-16.6096	-12.6709
11	fmoda	1916	91	121	1.2683	1.2618	0.342907	0.335495	-0.00741272
11	foxg1b	2143	32	8	0.3987	0.0746	-1.32659	-3.74449	-2.4179
11	foxp4	2203	7	29	0.0849	0.263	-3.55792	-1.92681	1.63111
11	gadd45ba	1294	4	47	0.0825	0.7257	-3.59929	-0.462535	3.13675
11	gamt	757	112	317	3.9509	8.3667	1.98218	3.06466	1.08248
11	gas8	1560	1	7	0.0171	0.0897	-5.86902	-3.47859	2.39043
11	gata1a	1659	0	3	0	0.0361	-16.6096	-4.79146	11.8182
11	gata2a	2533	14	16	0.1476	0.1262	-2.76014	-2.9861	-0.225964
11	gdf11	1719	0	5	0	0.0581	-16.6096	-4.10507	12.5046
11	gli2b	4736	4	31	0.0226	0.1308	-5.4669	-2.93446	2.53244
11	glt8d1	1453	11	26	0.2022	0.3575	-2.30607	-1.48394	0.822129
11	gnai2a	2591	59	199	0.6081	1.5345	-0.717596	0.617778	1.33537
11	gnb4b	2165	21	73	0.259	0.6737	-1.94892	-0.5698	1.37912
11	gnl3	2054	51	105	0.663	1.0214	-0.592897	0.0305621	0.62346
11	gnl3l	1931	18	34	0.2489	0.3518	-2.0063	-1.50713	0.499172
11	gpx1a	989	11	20	0.297	0.404	-1.75142	-1.30754	0.443879
11	grm6b	3834	4	14	0.0279	0.073	-5.16307	-3.77576	1.38731
11	grm7	2664	5	7	0.0501	0.0525	-4.31876	-4.25126	0.0674937
11	gtpbp3	1663	1	2	0.0161	0.024	-5.9559	-5.38022	0.575679
11	hcfc1a	6953	26	79	0.0999	0.227	-3.32323	-2.13917	1.18405
11	hdac11	1241	0	1	0	0.0161	-16.6096	-5.9559	10.6537
11	her15.1	1112	5	6	0.1201	0.1078	-3.05757	-3.21344	-0.155865
11	her15.2	1118	3	4	0.0717	0.0715	-3.80168	-3.80571	-0.00402931
11	hmces	1461	2	4	0.0366	0.0547	-4.77162	-4.19205	0.579567
11	hnrnpa1a	1490	98	194	1.7563	2.6014	0.812548	1.37929	0.566746
11	homer3	3737	28	33	0.2001	0.1764	-2.32113	-2.503	-0.181861
11	hoxc12b	852	2	2	0.0627	0.0469	-3.99516	-4.41396	-0.4188
11	hoxc13b	1555	4	2	0.0687	0.0257	-3.86334	-5.28153	-1.41819
11	hoxc6b	684	1	1	0.039	0.0292	-4.68001	-5.09739	-0.417382
11	hp1bp3	2589	123	263	1.2687	2.0296	0.343362	1.0212	0.67784
11	hrasls	820	4	10	0.1303	0.2437	-2.93998	-2.03676	0.903218
11	hrh1	1605	0	1	0	0.0124	-16.6096	-6.33235	10.2773
11	hug	1760	45	61	0.6828	0.6925	-0.550444	-0.530093	0.0203507
11	iars	3950	25	78	0.169	0.3945	-2.56482	-1.34187	1.22295
11	id1	1002	145	220	3.8643	4.3868	1.95021	2.13317	0.182961
11	ift52	1950	9	18	0.1232	0.1844	-3.02081	-2.43901	0.581798
11	igsf21a	2250	11	9	0.1306	0.0799	-2.93666	-3.64548	-0.708817
11	ikbke	2502	3	17	0.032	0.1358	-4.96533	-2.88034	2.085
11	il17rd	2895	3	27	0.0277	0.1863	-5.17345	-2.42422	2.74923
11	il1rapl1b	1403	2	4	0.0381	0.057	-4.71369	-4.13264	0.581045
11	im:7137555	6341	23	85	0.0969	0.2678	-3.36721	-1.90072	1.46649
11	im:7152789	631	7	6	0.2962	0.19	-1.75531	-2.39585	-0.640545
11	ipo9	3753	22	54	0.1565	0.2875	-2.67567	-1.79832	0.877357
11	irf2bp2b	2117	18	62	0.227	0.5851	-2.13917	-0.77322	1.36595
11	itih3a	2960	12	20	0.1083	0.135	-3.20676	-2.88886	0.3179
11	jupa	3237	104	371	0.8579	2.2899	-0.221102	1.19529	1.41639
11	kbtbd8	2031	2	7	0.0263	0.0689	-5.24824	-3.85914	1.3891
11	kdm5ba	5322	39	93	0.1957	0.3491	-2.35321	-1.51825	0.834964
11	klhl26	2075	0	3	0	0.0289	-16.6096	-5.11229	11.4974
11	krt15	1514	69	33	1.217	0.4355	0.283341	-1.19922	-1.48256
11	lgsn	2293	35	47	0.4076	0.4095	-1.29474	-1.28803	0.00670924
11	lims1	2036	14	57	0.1836	0.5594	-2.44528	-0.838022	1.60726
11	lsg1	2283	18	37	0.2105	0.3238	-2.24804	-1.62678	0.621259
11	lsm4	785	14	91	0.4762	2.3161	-1.07033	1.2117	2.28203
11	maf1	3351	27	80	0.2152	0.477	-2.21618	-1.06791	1.14827
11	mafbb	1609	7	11	0.1162	0.1366	-3.10519	-2.87187	0.233329
11	mafgb	2364	4	4	0.0452	0.0338	-4.46721	-4.88641	-0.419192
11	magi1b	5481	28	76	0.1364	0.277	-2.87398	-1.85199	1.02199
11	man2b1	3296	13	52	0.1053	0.3152	-3.24729	-1.66561	1.58167
11	map1lc3a	1497	26	60	0.4638	0.8008	-1.10839	-0.320468	0.787926
11	map1lc3c	784	1	0	0.0341	0	-4.87366	-16.6096	-11.736
11	mapk14b	1531	6	22	0.1047	0.2871	-3.25553	-1.80032	1.4552
11	mapkapk2a	3214	28	96	0.2326	0.5968	-2.10401	-0.744656	1.35936
11	mapkapk3	2032	7	34	0.092	0.3343	-3.44207	-1.58074	1.86132
11	mbd1	2097	8	32	0.1019	0.3049	-3.29463	-1.71354	1.58109
11	mcrs1	2219	34	51	0.4092	0.4592	-1.28909	-1.12277	0.166313
11	mdm4	3148	31	60	0.263	0.3808	-1.92681	-1.39286	0.533954
11	med16	3041	1	10	0.0088	0.0657	-6.82664	-3.92774	2.8989
11	mettl1	894	4	4	0.1195	0.0894	-3.0648	-3.48342	-0.418623
11	mfn1b	2916	20	69	0.1832	0.4728	-2.44843	-1.08067	1.36776
11	mfsd4a	1986	0	5	0	0.0503	-16.6096	-4.31301	12.2966
11	mknk1	2663	7	16	0.0702	0.12	-3.83218	-3.05877	0.773406
11	mkrn2	2005	9	16	0.1199	0.1594	-3.05998	-2.64919	0.41079
11	mob3c	1208	2	4	0.0442	0.0662	-4.49948	-3.91681	0.582676
11	mon1a	4651	5	9	0.0287	0.0387	-5.1223	-4.69115	0.431153
11	mrpl45	927	15	39	0.4321	0.8406	-1.21053	-0.250491	0.960038
11	mrps2	1276	13	27	0.2721	0.4228	-1.87774	-1.24192	0.63582
11	mrto4	1064	11	41	0.2761	0.7699	-1.85668	-0.377238	1.47945
11	mustn1	879	5	9	0.1519	0.2046	-2.71871	-2.28905	0.42966
11	mvda	1176	7	6	0.1589	0.1019	-2.65372	-3.29463	-0.640914
11	mxra8a	3596	19	47	0.1411	0.2611	-2.82511	-1.93727	0.887837
11	mybl2	3744	11	15	0.0785	0.08	-3.67098	-3.64368	0.0273039
11	myog	1363	8	45	0.1567	0.6596	-2.67383	-0.600315	2.07352
11	nab2	2279	0	4	0	0.0351	-16.6096	-4.83197	11.7777
11	namptb	2008	6	19	0.0798	0.1891	-3.64729	-2.4027	1.24458
11	ndrg3a	1934	61	100	0.8423	1.0331	-0.247577	0.0469939	0.294571
11	ndufa11	502	28	61	1.4894	2.4278	0.574741	1.27966	0.704915
11	ndufs7	949	60	141	1.6883	2.9685	0.75558	1.56974	0.814159
11	nek4	3003	9	7	0.08	0.0466	-3.64368	-4.42322	-0.779541
11	nfasca	4110	3	12	0.0195	0.0583	-5.67964	-4.10011	1.57953
11	nfs1	2166	18	32	0.2219	0.2952	-2.17195	-1.76019	0.411767
11	nfya	1837	39	53	0.5669	0.5764	-0.818808	-0.794833	0.0239756
11	nid1b	640	4	14	0.1669	0.4371	-2.58286	-1.19393	1.38893
11	nlgn1	2544	1	5	0.0105	0.0393	-6.57209	-4.66896	1.90313
11	notum1b	2129	5	6	0.0627	0.0563	-3.99516	-4.15047	-0.155304
11	npepps	4642	48	91	0.2761	0.3917	-1.85668	-1.35214	0.504543
11	npffl	668	1	4	0.04	0.1196	-4.6435	-3.06359	1.57991
11	nr0b1	1427	0	2	0	0.028	-16.6096	-5.15791	11.4517
11	nr1d4b	1718	0	6	0	0.0698	-16.6096	-3.84042	12.7692
11	nr2f6b	2359	25	70	0.283	0.5929	-1.82108	-0.754115	1.06696
11	nucks1a	3178	146	214	1.2268	1.3454	0.294912	0.428046	0.133134
11	nuf2	1567	10	29	0.1704	0.3698	-2.55292	-1.43514	1.11777
11	ogfrl2	2306	1	8	0.0116	0.0693	-6.42849	-3.85079	2.5777
11	olfml3b	1529	13	34	0.227	0.4443	-2.13917	-1.17036	0.968811
11	opn1lw1	1690	55	0	0.8691	0	-0.202389	-16.6096	-16.4073
11	opn1lw2	1569	408	5	6.944	0.0637	2.79577	-3.97234	-6.76811
11	opn1sw2	1394	142	1	2.7202	0.0143	1.44372	-6.12683	-7.57055
11	optc	1364	1	3	0.0196	0.0439	-5.67227	-4.50931	1.16296
11	otud5b	1643	17	28	0.2763	0.3405	-1.85564	-1.55423	0.301409
11	palm1a	1775	17	18	0.2558	0.2026	-1.96686	-2.30322	-0.336367
11	pank4	1656	9	11	0.1451	0.1327	-2.78478	-2.91365	-0.12887
11	park7	892	11	22	0.3293	0.4928	-1.60248	-1.0209	0.581585
11	pax7a	4816	2	8	0.0111	0.0332	-6.492	-4.91224	1.57976
11	pcdh17	3414	17	32	0.133	0.1873	-2.91039	-2.4165	0.493893
11	pde12	1860	9	13	0.1292	0.1396	-2.95221	-2.84053	0.111685
11	pdrg1	1387	5	6	0.0963	0.0864	-3.37617	-3.53266	-0.156487
11	pecr	1268	4	17	0.0842	0.2679	-3.56986	-1.90018	1.66968
11	per3	4732	24	28	0.1354	0.1182	-2.88459	-3.08058	-0.195982
11	pex11g	1269	3	3	0.0631	0.0472	-3.98599	-4.40476	-0.418776
11	pfkfb4	1976	11	22	0.1487	0.2224	-2.74943	-2.16871	0.58072
11	pfklb	1513	2	7	0.0353	0.0924	-4.82378	-3.43581	1.38797
11	phactr3b	2227	9	17	0.1079	0.1525	-3.2121	-2.71302	0.499075
11	phf2	3588	16	30	0.1191	0.1671	-3.06963	-2.58113	0.488504
11	pir	1722	4	20	0.062	0.2321	-4.01136	-2.10712	1.90424
11	plekha3	2026	4	16	0.0527	0.1578	-4.24578	-2.66374	1.58204
11	pmela	2664	88	294	0.8821	2.205	-0.18097	1.14079	1.32175
11	pnp4a	1767	21	24	0.3174	0.2714	-1.65558	-1.88145	-0.225874
11	poc1a	1285	0	1	0	0.0155	-16.6096	-6.01066	10.599
11	pparg	1487	1	6	0.018	0.0806	-5.79506	-3.6329	2.16216
11	ppcs	1230	6	11	0.1303	0.1787	-2.93998	-2.48431	0.455673
11	ppef1	3225	3	5	0.0248	0.031	-5.33293	-5.01112	0.321812
11	ppfia4	3636	4	4	0.0294	0.022	-5.08755	-5.5057	-0.418148
11	ppp1r26	3644	4	8	0.0293	0.0439	-5.09246	-4.50931	0.583157
11	prickle2	2607	8	19	0.0819	0.1456	-3.60982	-2.77982	0.829998
11	prkacba	2386	0	16	0	0.134	-16.6096	-2.89959	13.7101
11	prph	2746	12	20	0.1167	0.1455	-3.099	-2.78081	0.31819
11	psma5	1069	69	157	1.7236	2.9343	0.785433	1.55302	0.767588
11	psmd14	1082	36	101	0.8885	1.865	-0.17054	0.899183	1.06972
11	psmd6	1360	64	176	1.2566	2.5856	0.329537	1.3705	1.04097
11	ptbp1b	3748	41	126	0.2921	0.6717	-1.77542	-0.57409	1.20133
11	ptp4a1	1955	155	433	2.1172	4.4252	1.08216	2.14575	1.06358
11	ptpdc1	3349	5	13	0.0399	0.0776	-4.64711	-3.68761	0.959492
11	pycr1b	2008	24	53	0.3192	0.5274	-1.64742	-0.923003	0.724419
11	qrich1	2936	26	45	0.2365	0.3062	-2.08003	-1.70741	0.37262
11	r3hdm4	1936	22	38	0.3034	0.3922	-1.72066	-1.3503	0.370358
11	rab3ab	812	8	7	0.2631	0.1722	-1.92626	-2.53776	-0.611497
11	rab43	2680	10	220	0.0996	1.6401	-3.32757	0.713793	4.04136
11	rab7	2039	62	136	0.812	1.3326	-0.300431	0.414255	0.714685
11	rabif	1326	6	26	0.1208	0.3918	-3.04919	-1.35177	1.69741
11	raf1b	1986	10	27	0.1345	0.2716	-2.89421	-1.88039	1.01382
11	ralbb	712	6	27	0.225	0.7577	-2.15194	-0.400282	1.75166
11	ranbp3a	1968	2	7	0.0271	0.0711	-5.20503	-3.8138	1.39123
11	rap1ab	1912	22	25	0.3073	0.2612	-1.70223	-1.93672	-0.234485
11	rargb	1150	2	0	0.0464	0	-4.42942	-16.6096	-12.1802
11	rbb4l	1800	22	137	0.3264	1.5207	-1.61524	0.604745	2.21999
11	rbm12	2928	18	41	0.1642	0.2798	-2.60639	-1.83748	0.768906
11	rbm34	1392	10	38	0.1918	0.5454	-2.38225	-0.874587	1.50766
11	rbm39a	2365	42	185	0.4742	1.5629	-1.0764	0.644235	1.72064
11	reep6	2778	1	1	0.0096	0.0072	-6.70125	-7.11579	-0.414537
11	rem1	1886	5	6	0.0708	0.0636	-3.8199	-3.9746	-0.1547
11	rfc4	1225	6	22	0.1308	0.3588	-2.93446	-1.47871	1.45575
11	rhol	2295	4	0	0.0465	0	-4.42632	-16.6096	-12.1833
11	rnpep	1949	8	12	0.1096	0.123	-3.18955	-3.02315	0.166396
11	rpf1	1522	20	37	0.3509	0.4857	-1.51083	-1.04183	0.468994
11	rpl22	453	212	515	12.497	22.7142	3.64351	4.50552	0.862012
11	rpn1	2550	67	98	0.7016	0.7678	-0.511259	-0.381179	0.13008
11	rpn2	1912	97	182	1.3547	1.9018	0.437984	0.927373	0.489389
11	rps15	490	293	390	15.9677	15.9022	3.99709	3.99116	-0.00593015
11	rps23	508	367	491	19.2918	19.3111	4.26992	4.27136	0.00144259
11	rpusd4	1699	3	8	0.0472	0.0941	-4.40476	-3.40951	0.995256
11	rrp9	1758	13	27	0.1975	0.3069	-2.34	-1.70411	0.63589
11	rs1a	1279	82	6	1.712	0.0937	0.775691	-3.41565	-4.19134
11	rtel1	3979	4	8	0.0268	0.0402	-5.22108	-4.6363	0.584783
11	samd13	1333	7	10	0.1402	0.1499	-2.83434	-2.73783	0.0965074
11	sarnp	769	21	34	0.7292	0.8834	-0.455594	-0.178845	0.276749
11	scarb1	1770	7	10	0.1056	0.1129	-3.24318	-3.14675	0.0964268
11	sh2d5	2029	2	6	0.0263	0.0591	-5.24824	-4.08045	1.16779
11	shisa4	1700	2	10	0.0314	0.1175	-4.99263	-3.08914	1.90349
11	si:ch211-15p9.2	1746	0	1	0	0.0114	-16.6096	-6.45356	10.1561
11	si:ch211-86h15.1	2468	8	18	0.0866	0.1457	-3.52932	-2.77883	0.750494
11	si:ch73-226l13.2	1140	1	0	0.0234	0	-5.41673	-16.6096	-11.1929
11	si:dkey-13a21.4	1122	1	0	0.0238	0	-5.39229	-16.6096	-11.2174
11	skib	3296	15	56	0.1215	0.3395	-3.04085	-1.55847	1.48238
11	slc11a2	1731	17	41	0.2623	0.4732	-1.93066	-1.07945	0.851208
11	slc1a6	2082	4	2	0.0513	0.0192	-4.28462	-5.702	-1.41738
11	slc22a7a	2023	11	38	0.1452	0.3753	-2.78379	-1.41385	1.36994
11	slc25a26	1285	7	15	0.1455	0.2332	-2.78081	-2.1003	0.680511
11	slc2a10	1731	7	11	0.108	0.127	-3.21076	-2.97699	0.233777
11	slc35e1	1858	7	27	0.1006	0.2903	-3.31315	-1.78433	1.52882
11	slc38a3a	1358	3	4	0.059	0.0589	-4.0829	-4.08534	-0.00244691
11	slc45a1	1046	2	2	0.0511	0.0382	-4.29025	-4.70991	-0.419655
11	slc45a3	2576	0	6	0	0.0465	-16.6096	-4.42632	12.1833
11	slc6a1b	2292	38	46	0.4427	0.401	-1.17557	-1.31829	-0.142724
11	slc8a1a	2925	1	5	0.0091	0.0342	-6.77833	-4.86944	1.9089
11	slmapa	3273	21	59	0.1713	0.3602	-2.54532	-1.47309	1.07223
11	smim7	1136	8	15	0.1881	0.2638	-2.41035	-1.92243	0.487923
11	snai1a	1908	13	26	0.1819	0.2723	-2.4587	-1.87668	0.582025
11	snrpe	538	33	165	1.638	6.1276	0.711944	2.61532	1.90338
11	socs7	3280	6	10	0.0488	0.0609	-4.35668	-4.03718	0.319502
11	sort1a	3241	11	27	0.0906	0.1664	-3.46419	-2.58719	0.877
11	sos1	3629	14	41	0.103	0.2257	-3.27914	-2.14746	1.13169
11	sox12	1401	11	4	0.2097	0.057	-2.25353	-4.13264	-1.87911
11	sp1	2241	3	15	0.0357	0.1337	-4.80753	-2.90282	1.90471
11	sp2	5948	13	20	0.0584	0.0672	-4.09764	-3.89518	0.202461
11	spcs1	522	26	44	1.3301	1.6841	0.411546	0.751986	0.340441
11	spoplb	2350	7	26	0.0795	0.2211	-3.65272	-2.17716	1.47556
11	srgap2a	4615	10	49	0.0579	0.2121	-4.11004	-2.23712	1.87293
11	srpk1b	2370	11	22	0.1239	0.1855	-3.01264	-2.43043	0.582204
11	srsf11	2107	45	275	0.5703	2.6077	-0.810182	1.38278	2.19297
11	srsf6b	2434	45	225	0.4937	1.8469	-1.01826	0.885114	1.90338
11	st3gal2l	1026	6	27	0.1562	0.5258	-2.67844	-0.927387	1.75105
11	sulf2a	3651	27	21	0.1975	0.1149	-2.34	-3.12142	-0.781421
11	sult6b1	1118	20	49	0.4777	0.8757	-1.06579	-0.191475	0.874318
11	syn2b	1030	3	3	0.0778	0.0582	-3.6839	-4.10259	-0.418689
11	syngr2b	905	8	20	0.2361	0.4415	-2.08247	-1.17948	0.902987
11	sypl2a	3871	101	278	0.6967	1.4349	-0.52137	0.52096	1.04233
11	tacr1b	1239	1	2	0.0216	0.0323	-5.53216	-4.95188	0.580282
11	tada3l	2178	17	24	0.2084	0.2202	-2.2625	-2.18305	0.0794555
11	tamm41	1362	6	11	0.1176	0.1614	-3.08792	-2.6312	0.456719
11	tax1bp3	1233	15	80	0.3249	1.2963	-1.62189	0.374411	1.9963
11	tbce	2387	7	20	0.0783	0.1674	-3.67466	-2.57854	1.09612
11	tbl1xr1a	2851	14	45	0.1311	0.3154	-2.93115	-1.6647	1.26645
11	tceb3	2947	0	5	0	0.0339	-16.6096	-4.88215	11.7275
11	tdo2b	1781	0	4	0	0.0449	-16.6096	-4.47682	12.1328
11	tdrd3	2657	10	20	0.1005	0.1504	-3.31459	-2.73303	0.581561
11	tfe3b	1356	1	6	0.0197	0.0884	-5.66493	-3.49965	2.16528
11	tfeb	1482	1	8	0.018	0.1079	-5.79506	-3.2121	2.58296
11	thoc7	771	5	18	0.1732	0.4665	-2.52941	-1.10002	1.42939
11	timeless	4540	14	30	0.0823	0.132	-3.60279	-2.92128	0.681508
11	timm17a	1302	70	138	1.4357	2.1177	0.521764	1.08251	0.560741
11	tk1	1620	8	5	0.1319	0.0617	-2.92237	-4.01835	-1.09598
11	tmc6b	1619	6	15	0.099	0.1851	-3.33628	-2.43355	0.902737
11	tmcc1b	2872	14	30	0.1302	0.2087	-2.94109	-2.26043	0.680659
11	tmem110	1846	12	14	0.1736	0.1515	-2.52608	-2.72252	-0.196437
11	tmem167b	2121	13	41	0.1637	0.3862	-2.61079	-1.37254	1.23824
11	tmem178	2144	6	8	0.0747	0.0746	-3.74255	-3.74449	-0.00193235
11	tmem183a	2029	17	43	0.2237	0.4234	-2.1603	-1.23987	0.920426
11	tmem246	3425	4	19	0.0312	0.1108	-5.00185	-3.17384	1.82801
11	tmem38a	1394	113	441	2.1646	6.3207	1.11411	2.66009	1.54598
11	tmem44	1523	0	1	0	0.0131	-16.6096	-6.25319	10.3565
11	tmem51b	1377	4	8	0.0776	0.1161	-3.68761	-3.10644	0.581178
11	tmf1	3812	21	54	0.1471	0.283	-2.76503	-1.82108	0.943958
11	tnfrsf1b	1365	2	4	0.0391	0.0585	-4.67632	-4.09517	0.581146
11	tomm20b	998	40	99	1.0703	1.982	0.0980287	0.986964	0.888936
11	top1l	3798	61	149	0.4289	0.7838	-1.22125	-0.351424	0.869829
11	tp53rk	1242	8	23	0.172	0.37	-2.53944	-1.43436	1.10507
11	tpc3	2532	8	6	0.0844	0.0473	-3.56644	-4.40171	-0.835269
11	tpst2	2891	1	4	0.0092	0.0276	-6.76258	-5.17867	1.58392
11	traip	2074	3	6	0.0386	0.0578	-4.69488	-4.11254	0.582345
11	trib3	2180	6	90	0.0735	0.8248	-3.76592	-0.277866	3.48805
11	trim62	1745	3	5	0.0459	0.0572	-4.44505	-4.12759	0.317459
11	trpc4apa	3917	21	101	0.1432	0.5152	-2.8038	-0.956767	1.84703
11	tsen2	677	2	5	0.0789	0.1476	-3.66365	-2.76014	0.90351
11	ttll7	2001	8	16	0.1068	0.1598	-3.22688	-2.64557	0.581311
11	tuba2	3469	134	205	1.0315	1.1807	0.0447578	0.239655	0.194897
11	tuba7l	1775	1	2	0.015	0.0225	-6.05793	-5.47329	0.584642
11	twf2b	1535	3	4	0.0522	0.0521	-4.25953	-4.2623	-0.0027659
11	txlng	1814	4	14	0.0589	0.1542	-4.08534	-2.69703	1.38831
11	uba3	1805	13	40	0.1923	0.4428	-2.37849	-1.17524	1.20325
11	ubc	1835	436	845	6.3448	9.2005	2.66558	3.20171	0.536137
11	ube2v1	1079	52	36	1.2869	0.6666	0.363911	-0.585085	-0.948996
11	ugt1b1	1714	28	46	0.4362	0.5362	-1.19691	-0.89913	0.297775
11	ugt1b2	1715	17	26	0.2647	0.3029	-1.91752	-1.72304	0.194477
11	ugt1b3	1728	16	26	0.2473	0.3006	-2.01561	-1.73404	0.281572
11	ugt1b4	1697	16	26	0.2518	0.3061	-1.98959	-1.70788	0.281715
11	ugt1b5	1915	16	31	0.2231	0.3234	-2.16417	-1.62856	0.535609
11	ugt1b6p	1352	0	1	0	0.0148	-16.6096	-6.07728	10.5324
11	ugt1b7	1730	17	28	0.2624	0.3234	-1.93011	-1.62856	0.301542
11	uox	986	19	9	0.5146	0.1824	-0.958449	-2.45474	-1.49629
11	urah	670	9	15	0.3587	0.4473	-1.47911	-1.16065	0.318457
11	utp3	1922	10	27	0.1389	0.2807	-2.84778	-1.83285	1.01493
11	vamp3	1238	37	122	0.7981	1.9689	-0.32534	0.977397	1.30274
11	vgll4b	1353	11	24	0.2171	0.3544	-2.2035	-1.49651	0.706993
11	vip2	689	5	0	0.1938	0	-2.36729	-16.6096	-14.2424
11	vsg1	1956	43	95	0.587	0.9704	-0.768543	-0.0433337	0.725209
11	wdr18	1614	10	21	0.1654	0.26	-2.59588	-1.94336	0.652521
11	wnt4a	2242	2	12	0.0238	0.1069	-5.39229	-3.22553	2.16676
11	wnt7aa	1050	3	11	0.0763	0.2093	-3.71198	-2.25629	1.4557
11	wu:fd44f01	1605	6	9	0.0998	0.112	-3.32467	-3.1583	0.166371
11	xk	1659	0	7	0	0.0843	-16.6096	-3.56815	13.0415
11	yod1	1233	8	19	0.1733	0.3079	-2.52857	-1.69942	0.829154
11	zc3h11a	3328	25	158	0.2006	0.9486	-2.31753	-0.076113	2.24142
11	zgc:101564	1369	3	18	0.0585	0.2627	-4.09517	-1.92846	2.16672
11	zgc:110191	2551	11	7	0.1151	0.0548	-3.11891	-4.18942	-1.0705
11	zgc:110286	908	0	4	0	0.088	-16.6096	-3.50619	13.1035
11	zgc:110712	1752	5	5	0.0762	0.057	-3.71388	-4.13264	-0.418765
11	zgc:112255	708	5	20	0.1886	0.5644	-2.40652	-0.825185	1.58134
11	zgc:113019	1666	9	13	0.1443	0.1559	-2.79276	-2.68121	0.111542
11	zgc:113184	1435	4	23	0.0744	0.3202	-3.74836	-1.64291	2.10545
11	zgc:113223	2378	4	3	0.0449	0.0252	-4.47682	-5.30986	-0.833041
11	zgc:113276	1694	0	7	0	0.0826	-16.6096	-3.59754	13.0121
11	zgc:113307	1526	5	9	0.0875	0.1178	-3.51441	-3.08547	0.428942
11	zgc:114173	1056	2	7	0.0506	0.1324	-4.30443	-2.91692	1.38752
11	zgc:136866	1309	12	24	0.2448	0.3663	-2.03027	-1.44886	0.581403
11	zgc:153041	1526	2	2	0.035	0.0262	-4.83609	-5.25374	-0.41765
11	zgc:153629	1504	21	28	0.3729	0.372	-1.4231	-1.42659	-0.00348608
11	zgc:153665	733	8	21	0.2914	0.5724	-1.77888	-0.804879	0.973998
11	zgc:153788	1047	1	8	0.0255	0.1527	-5.29279	-2.71113	2.58166
11	zgc:153953	2387	3	29	0.0336	0.2427	-4.89497	-2.04269	2.85227
11	zgc:158258	3747	1	1	0.0071	0.0053	-7.13593	-7.55707	-0.421138
11	zgc:158270	1195	2	7	0.0447	0.117	-4.48326	-3.0953	1.38796
11	zgc:158292	3836	10	49	0.0696	0.2552	-3.84456	-1.97024	1.87432
11	zgc:158299	1851	3	11	0.0433	0.1187	-4.52916	-3.07449	1.45467
11	zgc:158340	2192	7	1	0.0853	0.0091	-3.55114	-6.77833	-3.22719
11	zgc:158357	2223	6	12	0.0721	0.1079	-3.79366	-3.2121	0.581557
11	zgc:158773	753	0	2	0	0.0531	-16.6096	-4.23487	12.3748
11	zgc:162182	2379	0	1	0	0.0084	-16.6096	-6.89368	9.71596
11	zgc:162738	1958	4	12	0.0546	0.1224	-4.19469	-3.03021	1.16448
11	zgc:162816	1985	8	3	0.1076	0.0302	-3.21612	-5.04883	-1.83271
11	zgc:171226	1485	0	1	0	0.0135	-16.6096	-6.20983	10.3998
11	zgc:171772	393	260	343	17.6665	17.4377	4.14295	4.12414	-0.0188065
11	zgc:172180	2027	9	37	0.1186	0.3647	-3.0757	-1.45518	1.62052
11	zgc:172270	1181	2	7	0.0452	0.1184	-4.46721	-3.07814	1.38908
11	zgc:172352	3662	2	1	0.0146	0.0055	-6.0969	-7.50373	-1.40683
11	zgc:173548	1285	1	7	0.0208	0.1088	-5.58658	-3.20012	2.38646
11	zgc:175264	3081	19	38	0.1647	0.2464	-2.602	-2.02087	0.581133
11	zgc:194937	2179	229	109	2.8064	0.9994	1.48873	-0.000851441	-1.48958
11	zgc:194981	504	3	8	0.1589	0.3171	-2.65372	-1.65694	0.996773
11	zgc:55741	1592	46	103	0.7716	1.2927	-0.374056	0.370399	0.744455
11	zgc:64002	2563	0	5	0	0.039	-16.6096	-4.68001	11.9296
11	zgc:73111	658	22	56	0.8928	1.7004	-0.163575	0.765883	0.929458
11	zgc:77375	1532	10	7	0.1743	0.0913	-2.52027	-3.45308	-0.932811
11	zgc:77929	1455	7	18	0.1285	0.2472	-2.96005	-2.01619	0.943856
11	zgc:86903	987	51	106	1.3798	2.1457	0.46447	1.10146	0.636985
11	zgc:92107	4474	13	68	0.0776	0.3037	-3.68761	-1.71923	1.96838
11	zgc:92139	2291	32	52	0.373	0.4535	-1.42271	-1.14079	0.28192
11	zgc:92868	360	68	153	5.044	8.4914	2.33457	3.086	0.751433
11	zgmrpl4	1051	17	44	0.4319	0.8364	-1.2112	-0.257718	0.95348
11	zgpat	1713	11	45	0.1715	0.5249	-2.54364	-0.929858	1.61378
11	zk13a21.14	1645	1	4	0.0162	0.0486	-5.94697	-4.3626	1.58437
11	zmp:0000001271	1071	0	1	0	0.0187	-16.6096	-5.74005	10.8696
11	znf362a	4142	20	35	0.1289	0.1688	-2.95556	-2.56653	0.389036
12	LOC100001239	1546	0	1	0	0.0129	-16.6096	-6.27537	10.3343
12	LOC100006246	2532	8	21	0.0844	0.1657	-3.56644	-2.59327	0.973175
12	LOC791840	1365	2	4	0.0391	0.0585	-4.67632	-4.09517	0.581146
12	MGC174152	1284	1	3	0.0208	0.0467	-5.58658	-4.42012	1.16645
12	MGC174155	2552	0	11	0	0.0861	-16.6096	-3.53768	13.072
12	aarsd1	1569	6	16	0.1021	0.2037	-3.2918	-2.29541	0.996393
12	abca5	5349	7	28	0.0349	0.1046	-4.84022	-3.25691	1.58331
12	ablim1b	1668	6	16	0.0961	0.1917	-3.37917	-2.383	0.996167
12	acadsb	1057	20	43	0.5053	0.8128	-0.984759	-0.29901	0.685749
12	acbd4	1690	2	3	0.0316	0.0355	-4.98348	-4.81563	0.167844
12	aco2	3473	186	507	1.4301	2.9167	0.516126	1.54434	1.02822
12	acsf2	2901	42	64	0.3866	0.4408	-1.37105	-1.18177	0.189278
12	acsl5	3099	11	9	0.0948	0.058	-3.39882	-4.10755	-0.708738
12	acta2	1581	48	15	0.8107	0.1896	-0.302742	-2.39889	-2.09615
12	adkb	1835	28	61	0.4075	0.6642	-1.29509	-0.590289	0.704804
12	adoa	1646	11	19	0.1785	0.2306	-2.48592	-2.11647	0.36945
12	adprh	1713	3	21	0.0468	0.2449	-4.41704	-2.02968	2.38736
12	adprm	1579	2	6	0.0338	0.0759	-4.88641	-3.71957	1.16684
12	adrb1	1221	0	1	0	0.0164	-16.6096	-5.92928	10.6804
12	aldh18a1	4423	19	61	0.1147	0.2756	-3.12394	-1.8593	1.26464
12	aldoab	1371	297	1077	5.7848	15.6952	2.53227	3.97225	1.43998
12	anapc16	557	7	12	0.3356	0.4304	-1.57514	-1.21622	0.358926
12	ankrd1b	1312	28	48	0.5699	0.731	-0.811194	-0.452037	0.359157
12	ankrd22	955	0	16	0	0.3347	-16.6096	-1.57902	15.0306
12	anxa11b	2574	83	154	0.8611	1.1954	-0.215731	0.257506	0.473236
12	aqp8a.1	1028	12	23	0.3117	0.447	-1.68172	-1.16162	0.520103
12	aqp8a.2	1148	7	6	0.1628	0.1044	-2.61874	-3.25967	-0.640929
12	arg1	1041	1	0	0.0257	0	-5.28153	-16.6096	-11.3281
12	arhgap12b	4185	24	33	0.1531	0.1575	-2.70736	-2.66648	0.0408749
12	arhgap17a	1241	0	4	0	0.0644	-16.6096	-3.95657	12.6531
12	arl3	2375	49	46	0.5509	0.387	-0.860111	-1.36956	-0.509446
12	arl4d	1466	16	31	0.2914	0.4225	-1.77888	-1.24294	0.535935
12	armc7	1528	1	3	0.0175	0.0392	-5.83568	-4.67263	1.16304
12	arsg	1730	2	2	0.0309	0.0231	-5.01578	-5.43534	-0.419556
12	asah2	2440	2	1	0.0219	0.0082	-5.51227	-6.9284	-1.41614
12	asb3	1802	1	6	0.0148	0.0665	-6.07728	-3.91028	2.167
12	ascc1	1141	10	11	0.234	0.1926	-2.09536	-2.37625	-0.280888
12	atad1b	1277	13	34	0.2718	0.532	-1.87933	-0.910475	0.968855
12	atp2a1l	3447	198	533	1.5339	3.0894	0.617214	1.62733	1.01012
12	atpaf2	1402	3	16	0.0571	0.228	-4.13011	-2.13283	1.99728
12	avl9	1684	4	12	0.0634	0.1424	-3.97915	-2.81188	1.16727
12	baiap2l1a	637	3	9	0.1258	0.2823	-2.99068	-1.82465	1.16603
12	bambia	1540	13	29	0.2254	0.3762	-2.14938	-1.41039	0.738987
12	bc2	1650	45	135	0.7283	1.6347	-0.457375	0.709035	1.16641
12	bccip	1087	33	110	0.8107	2.0219	-0.302742	1.01572	1.31846
12	becn1	1699	11	18	0.1729	0.2117	-2.53191	-2.23984	0.292068
12	birc5a	1197	8	19	0.1785	0.3171	-2.48592	-1.65694	0.828978
12	bmpr1ab	3257	14	57	0.1148	0.3497	-3.12268	-1.51577	1.60691
12	bms1l	5297	25	65	0.126	0.2452	-2.98839	-2.02791	0.96048
12	bnip3	706	1	5	0.0378	0.1415	-4.72509	-2.82102	1.90406
12	bsk146	2427	1	5	0.011	0.0412	-6.50504	-4.60086	1.90418
12	bub3	1157	10	9	0.2308	0.1554	-2.11522	-2.68585	-0.570626
12	c1qtnf1	1504	1	2	0.0178	0.0266	-5.81117	-5.23189	0.579281
12	ca10a	1228	6	8	0.1305	0.1302	-2.93777	-2.94109	-0.0033201
12	ca15a	1365	9	42	0.1761	0.6148	-2.50545	-0.701787	1.80366
12	ca15c	1675	0	7	0	0.0835	-16.6096	-3.58191	13.0277
12	cabp5a	1024	1	0	0.0261	0	-5.25925	-16.6096	-11.3504
12	calcoco2	2014	0	6	0	0.0595	-16.6096	-4.07072	12.5389
12	calm2b	1137	324	441	7.6095	7.7494	2.9278	2.95409	0.0262829
12	camk2g1	2366	39	104	0.4402	0.8782	-1.18374	-0.187362	0.996374
12	capgb	1612	19	108	0.3147	1.3386	-1.66791	0.420736	2.08864
12	casp7	2636	29	103	0.2938	0.7807	-1.76704	-0.357141	1.4099
12	cbx1b	1663	31	33	0.4978	0.3965	-1.00633	-1.33457	-0.328238
12	cby1	595	3	7	0.1346	0.2351	-2.89314	-2.08859	0.80455
12	ccdc57	4142	5	6	0.0322	0.0289	-4.95635	-5.11229	-0.15594
12	ccdc6b	2799	7	25	0.0668	0.1785	-3.90379	-2.48592	1.41787
12	ccz1	2010	21	46	0.279	0.4572	-1.84161	-1.12907	0.71254
12	cdk5r1b	1336	18	30	0.3598	0.4486	-1.47469	-1.15647	0.318226
12	cdk5rap3	1686	14	26	0.2217	0.3081	-2.17325	-1.69848	0.474772
12	cep55l	2167	4	10	0.0493	0.0922	-4.34198	-3.43893	0.903043
12	ch25h	1117	0	3	0	0.0537	-16.6096	-4.21867	12.391
12	chac2	1948	7	6	0.096	0.0615	-3.38067	-4.02304	-0.642364
12	chad	2597	10	35	0.1028	0.2693	-3.28195	-1.89266	1.38929
12	chadlb	2682	5	6	0.0498	0.0447	-4.32742	-4.48326	-0.155838
12	chmp6b	2882	33	76	0.3058	0.5269	-1.70929	-0.924372	0.784921
12	chst3b	1211	1	2	0.0221	0.033	-5.49916	-4.92095	0.578204
12	cmn	4030	51	138	0.3379	0.6842	-1.56529	-0.547489	1.0178
12	coa3	772	4	29	0.1384	0.7505	-2.85298	-0.414057	2.43892
12	col1a1b	5581	478	1494	2.2871	5.3484	1.19353	2.41911	1.22558
12	cops3	1353	24	49	0.4737	0.7236	-1.07792	-0.466716	0.611208
12	cox10	2240	21	46	0.2503	0.4103	-1.99821	-1.28521	0.712998
12	cox11	1275	7	24	0.1466	0.3761	-2.76994	-1.41077	1.35917
12	cox7a3	662	47	97	1.8959	2.9275	0.92289	1.54967	0.626784
12	cpn1	1744	45	103	0.689	1.18	-0.537403	0.238799	0.776202
12	cpped1	2030	10	20	0.1315	0.1968	-2.92676	-2.34512	0.581631
12	cript	1239	8	58	0.1724	0.9353	-2.53608	-0.0964835	2.4396
12	crygmx	811	94	284	3.0951	6.9966	1.62999	2.80666	1.17667
12	crygmxl2	803	245	495	8.1474	12.3163	3.02634	3.6225	0.596157
12	crym	1418	0	3	0	0.0423	-16.6096	-4.56286	12.0468
12	csdc2a	1253	12	19	0.2557	0.303	-1.96742	-1.72256	0.244857
12	csf3	582	0	3	0	0.103	-16.6096	-3.27914	13.3305
12	csnk1db	3048	44	205	0.3855	1.3438	-1.37516	0.426329	1.80149
12	csnk1e	2282	10	35	0.117	0.3064	-3.0953	-1.70646	1.38883
12	ctbp2l	1308	3	1	0.0612	0.0153	-4.03009	-6.02938	-1.99929
12	ctsl1b	1250	2	4	0.0427	0.0639	-4.54928	-3.96781	0.581468
12	cyp26a1	1832	1	13	0.0146	0.1418	-6.0969	-2.81797	3.27893
12	cyp4f3	1702	0	1	0	0.0117	-16.6096	-6.41612	10.1935
12	cyth1b	2249	4	22	0.0475	0.1954	-4.39562	-2.35542	2.0402
12	dclre1a	3333	6	8	0.0481	0.048	-4.37752	-4.38052	-0.00300186
12	dcxr	1090	7	9	0.1715	0.165	-2.54364	-2.59937	-0.0557392
12	ddit4	1333	6	23	0.1202	0.3447	-3.05637	-1.53654	1.51983
12	desi1b	2716	4	31	0.0393	0.228	-4.66896	-2.13283	2.53613
12	dhrs7cb	1405	29	93	0.5512	1.3225	-0.859326	0.403279	1.2626
12	dkk1b	841	0	6	0	0.1425	-16.6096	-2.81086	13.7988
12	dlgap5	3082	12	31	0.104	0.201	-3.26521	-2.31466	0.950545
12	dlx3b	1568	15	35	0.2555	0.446	-1.96855	-1.16485	0.803696
12	dlx4b	1264	7	2	0.1479	0.0316	-2.75721	-4.98348	-2.22627
12	dnah9	1964	2	1	0.0272	0.0102	-5.19972	-6.61387	-1.41415
12	dnajb12b	1074	1	6	0.0249	0.1116	-5.32713	-3.16346	2.16367
12	dnajc9	1124	14	41	0.3326	0.7288	-1.5881	-0.456385	1.13171
12	dock1	4299	17	17	0.1056	0.079	-3.24318	-3.66182	-0.418639
12	dpysl4	2414	18	16	0.1991	0.1324	-2.32836	-2.91692	-0.588554
12	ebf3	2861	55	80	0.5134	0.5587	-0.961817	-0.839828	0.121988
12	eef2k	2960	34	229	0.3067	1.5457	-1.70505	0.62827	2.33332
12	egr2b	2037	1	1	0.0131	0.0098	-6.25319	-6.67153	-0.418343
12	eif2ak1	3320	6	44	0.0483	0.2648	-4.37153	-1.91697	2.45456
12	eif3c	3206	137	368	1.1411	2.2934	0.190438	1.19749	1.00706
12	emc9	946	7	14	0.1976	0.2957	-2.33927	-1.75775	0.581527
12	entpd1	2386	29	88	0.3246	0.7369	-1.62322	-0.44044	1.18278
12	erbb2	3956	8	27	0.054	0.1364	-4.21063	-2.87398	1.33665
12	ercc4	3210	3	14	0.025	0.0871	-5.32135	-3.52102	1.80033
12	etv4	1825	8	27	0.1171	0.2956	-3.09406	-1.75823	1.33583
12	exoc6	3752	9	12	0.0641	0.0639	-3.96331	-3.96781	-0.00450772
12	exoc7	2278	21	36	0.2462	0.3157	-2.02204	-1.66333	0.358711
12	fam20a	1769	0	4	0	0.0452	-16.6096	-4.46721	12.1424
12	fam213ab	941	1	2	0.0284	0.0425	-5.13746	-4.55605	0.581403
12	fam53b	1698	19	27	0.2988	0.3177	-1.7427	-1.65422	0.0884821
12	fbxl15	1819	5	8	0.0734	0.0879	-3.76788	-3.50783	0.260051
12	fh	1741	49	104	0.7516	1.1935	-0.411944	0.255211	0.667154
12	fkbp10b	1962	28	83	0.3811	0.8452	-1.39172	-0.242618	1.1491
12	foxh1	3174	0	3	0	0.0189	-16.6096	-5.72471	10.8849
12	foxj1b	2314	4	3	0.0462	0.0259	-4.43565	-5.27035	-0.834696
12	foxk2	2963	17	44	0.1532	0.2967	-2.70642	-1.75287	0.953543
12	foxn2b	1581	7	16	0.1182	0.2022	-3.08058	-2.30607	0.774502
12	fra10ac1	1368	5	4	0.0976	0.0584	-3.35683	-4.09764	-0.740814
12	fscn2b	1473	6	3	0.1088	0.0407	-3.20012	-4.61847	-1.41836
12	g6pc3	1806	5	2	0.0739	0.0221	-3.75809	-5.49916	-1.74107
12	g6pca.1	1228	2	7	0.0435	0.1139	-4.52251	-3.13403	1.38848
12	g6pca.2	2331	38	134	0.4353	1.1486	-1.19988	0.199889	1.39977
12	galk1	1499	1	4	0.0178	0.0533	-5.81117	-4.22945	1.58172
12	gch2	1836	91	280	1.3235	3.047	0.404369	1.60739	1.20303
12	gdf10b	1269	5	7	0.1052	0.1102	-3.24866	-3.18167	0.0669833
12	get4	1764	26	51	0.3936	0.5776	-1.34516	-0.791832	0.553329
12	gfra1b	1446	0	4	0	0.0553	-16.6096	-4.17632	12.4333
12	ghdc	2238	1	5	0.0119	0.0446	-6.39168	-4.48649	1.90519
12	ghitm	1236	21	38	0.4537	0.6143	-1.14016	-0.702961	0.437196
12	glrx3	1370	24	65	0.4678	0.9479	-1.09601	-0.077178	1.01883
12	glud1b	2659	182	589	1.8278	4.4257	0.870116	2.14591	1.27579
12	gna13a	1303	2	17	0.041	0.2607	-4.60788	-1.93948	2.6684
12	gngt2b	579	202	0	9.3163	0	3.21976	-16.6096	-19.8294
12	gprc5c	1940	2	13	0.0275	0.1339	-5.1839	-2.90066	2.28324
12	grem2	870	3	3	0.0921	0.0689	-3.4405	-3.85914	-0.418644
12	grid2ipb	3030	5	2	0.0441	0.0132	-4.50275	-6.24223	-1.73948
12	gspt1	2676	14	83	0.1397	0.6197	-2.83949	-0.690335	2.14916
12	habp2	1814	6	5	0.0883	0.0551	-3.50128	-4.18154	-0.680263
12	hbbe2	532	64	64	3.2125	2.4036	1.6837	1.2652	-0.418498
12	hbbe3	469	0	11	0	0.4686	-16.6096	-1.09354	15.5161
12	heatr1	6866	13	41	0.0506	0.1193	-4.30443	-3.06721	1.23722
12	hexdc	1888	2	5	0.0283	0.0529	-5.14254	-4.24032	0.902229
12	hexim1	1364	26	30	0.509	0.4394	-0.974234	-1.18636	-0.212126
12	hhex	687	1	1	0.0389	0.0291	-4.68372	-5.10234	-0.418626
12	hid1b	2691	1	1	0.0099	0.0074	-6.6569	-7.07631	-0.419412
12	hlfb	900	2	4	0.0593	0.0888	-4.07558	-3.49313	0.582447
12	hoxb1b	1605	6	9	0.0998	0.112	-3.32467	-3.1583	0.166371
12	hoxb5b	1626	22	35	0.3613	0.4301	-1.46869	-1.21722	0.251468
12	hoxb6b	987	4	12	0.1082	0.2429	-3.20809	-2.04151	1.16659
12	hoxb8b	1037	7	12	0.1803	0.2312	-2.47145	-2.11272	0.358724
12	hs3st3b1b	1191	6	5	0.1345	0.0839	-2.89421	-3.57501	-0.680799
12	hs3st3l	1005	1	2	0.0266	0.0398	-5.23189	-4.65073	0.581162
12	htra1b	3775	7	50	0.0495	0.2646	-4.33614	-1.91806	2.41808
12	ipmkb	1765	7	7	0.1059	0.0792	-3.23909	-3.65817	-0.419084
12	irbp	2385	30	2	0.3359	0.0168	-1.57385	-5.89454	-4.32068
12	irf3	1281	0	4	0	0.0624	-16.6096	-4.00208	12.6076
12	irf9	1764	5	29	0.0757	0.3285	-3.72337	-1.60599	2.11738
12	itga3b	3528	6	15	0.0454	0.0849	-4.46085	-3.55792	0.902924
12	itgb3b	2768	4	12	0.0386	0.0866	-4.69488	-3.52932	1.16556
12	josd1	3384	2	19	0.0158	0.1122	-5.98302	-3.15573	2.82729
12	kat7	2442	11	42	0.1203	0.3436	-3.05517	-1.54116	1.51402
12	kbtbd2	2551	9	32	0.0942	0.2506	-3.40798	-1.99648	1.41149
12	kcnj2a	2540	2	36	0.021	0.2832	-5.57278	-1.82006	3.75272
12	kcnk1a	1468	2	4	0.0364	0.0544	-4.77952	-4.19998	0.579537
12	kctd2	1265	1	4	0.0211	0.0632	-5.56593	-3.9837	1.58223
12	kdelr2b	1278	25	58	0.5224	0.9067	-0.936746	-0.141287	0.795459
12	kif22	2287	16	29	0.1868	0.2533	-2.42036	-1.98102	0.439332
12	klhl11	2338	10	15	0.1142	0.1282	-3.13024	-2.96342	0.16682
12	l3mbtl2	2794	7	14	0.0669	0.1001	-3.90163	-3.32034	0.581292
12	lcmt1	2526	7	14	0.074	0.1107	-3.75614	-3.17514	0.580993
12	ldb3b	1716	122	564	1.8985	6.5668	0.924868	2.71519	1.79033
12	lgi1b	2019	3	3	0.0397	0.0297	-4.65435	-5.07291	-0.418554
12	lhpp	1260	6	35	0.1272	0.555	-2.97472	-0.849414	2.1253
12	lipf	1772	45	81	0.6781	0.9133	-0.560409	-0.130823	0.429585
12	llgl2	4246	23	95	0.1446	0.447	-2.78976	-1.16162	1.62814
12	lrit1b	2539	12	0	0.1262	0	-2.9861	-16.6096	-13.6235
12	lrrc20	810	23	69	0.7583	1.702	-0.39914	0.76724	1.16638
12	lrrc59	1336	6	40	0.1199	0.5982	-3.05998	-0.741276	2.3187
12	lsm12b	1200	36	99	0.8011	1.6483	-0.319928	0.720988	1.04092
12	maff	1469	8	90	0.1454	1.2241	-2.7818	0.291733	3.07353
12	map2k4b	1377	9	24	0.1745	0.3482	-2.51862	-1.52197	0.996648
12	map2k6	1729	22	25	0.3398	0.2889	-1.5572	-1.79131	-0.234108
12	mapk7	2589	2	11	0.0206	0.0849	-5.60051	-3.55792	2.04259
12	mapk8b	2050	6	25	0.0782	0.2437	-3.6765	-2.03676	1.63974
12	med24	2970	9	30	0.0809	0.2018	-3.62754	-2.30893	1.31861
12	meox1	2250	10	26	0.1187	0.2309	-3.07449	-2.1146	0.959889
12	mettl9	1633	5	12	0.0818	0.1468	-3.61158	-2.76798	0.843601
12	mfsd8	2844	20	82	0.1878	0.5761	-2.41265	-0.795584	1.61707
12	mgrn1a	3106	10	9	0.086	0.0579	-3.53935	-4.11004	-0.570692
12	minpp1b	1745	2	2	0.0306	0.0229	-5.02985	-5.44788	-0.418026
12	mki67	6296	58	157	0.246	0.4982	-2.02321	-1.00517	1.01804
12	mkl1b	4538	22	78	0.1295	0.3434	-2.94886	-1.542	1.40687
12	mkxa	2947	11	8	0.0997	0.0542	-3.32612	-4.2053	-0.879179
12	mlst8	2558	8	41	0.0835	0.3202	-3.58191	-1.64291	1.939
12	mpp2b	2756	14	22	0.1356	0.1595	-2.88246	-2.64828	0.234183
12	mpp7	4176	19	19	0.1215	0.0909	-3.04085	-3.45942	-0.418564
12	mrpl10	831	9	20	0.2892	0.4809	-1.78981	-1.05616	0.733649
12	mrpl27	609	16	14	0.7016	0.4593	-0.511259	-1.12246	-0.611201
12	mrpl38	1249	19	64	0.4062	1.0238	-1.2997	0.033948	1.33365
12	mrpl43	1061	12	25	0.302	0.4708	-1.72733	-1.08678	0.640549
12	msh2	3052	18	31	0.1575	0.2029	-2.66648	-2.30109	0.365397
12	msrb1b	960	7	9	0.1947	0.1873	-2.3606	-2.4165	-0.0558991
12	mta3	1864	19	31	0.2722	0.3323	-1.87721	-1.5894	0.28781
12	mto1	2185	4	6	0.0489	0.0549	-4.35373	-4.18679	0.166939
12	mtr	4307	7	20	0.0434	0.0928	-4.52583	-3.42958	1.09625
12	muc13b	2188	8	9	0.0976	0.0822	-3.35683	-3.60454	-0.247715
12	mxtx2	1322	0	1	0	0.0151	-16.6096	-6.04835	10.5613
12	mylpfb	744	735	1434	26.3806	38.5093	4.72141	5.26714	0.545729
12	myof	6666	5	36	0.02	0.1079	-5.64314	-3.2121	2.43104
12	myoz1b	1165	140	662	3.209	11.3533	1.68213	3.50504	1.82291
12	narf	2010	11	32	0.1461	0.3181	-2.77487	-1.6524	1.12247
12	ndc80	2277	20	41	0.2346	0.3598	-2.09166	-1.47469	0.616971
12	ndel1a	2023	23	41	0.3036	0.4049	-1.71971	-1.30433	0.415382
12	ndr2	1514	1	0	0.0176	0	-5.82746	-16.6096	-10.7822
12	ndufa4	1082	97	133	2.3939	2.4559	1.25937	1.29626	0.0368888
12	ndufb8	647	68	136	2.8066	4.1998	1.48883	2.07032	0.581495
12	neurod2	1552	2	1	0.0344	0.0129	-4.86103	-6.27537	-1.41434
12	nfe2l1b	2394	6	11	0.0669	0.0918	-3.90163	-3.4452	0.456429
12	ngfrb	1523	3	3	0.0526	0.0394	-4.24852	-4.66529	-0.416775
12	nhp2l1b	768	29	54	1.0083	1.4048	0.0119393	0.490375	0.478436
12	nif3l1	1513	2	13	0.0353	0.1717	-4.82378	-2.54195	2.28183
12	nme2a	652	10	0	0.4096	0	-1.28768	-16.6096	-15.322
12	nmt1b	1576	1	5	0.0169	0.0634	-5.88598	-3.97915	1.90683
12	noc3l	2567	8	22	0.0832	0.1712	-3.5871	-2.54616	1.04094
12	nog3	672	3	0	0.1192	0	-3.06842	-16.6096	-13.5412
12	nploc4	2401	15	48	0.1668	0.3994	-2.58372	-1.32406	1.25966
12	nptx2b	1281	1	0	0.0208	0	-5.58658	-16.6096	-11.0231
12	nrbf2b	2006	10	18	0.1331	0.1793	-2.90931	-2.47947	0.429837
12	nrxn1a	6406	22	80	0.0917	0.2495	-3.44678	-2.00283	1.44395
12	nsfb	2375	13	17	0.1462	0.143	-2.77389	-2.80581	-0.031926
12	nudt13	843	0	4	0	0.0948	-16.6096	-3.39882	13.2108
12	opn4b	1698	0	1	0	0.0118	-16.6096	-6.40385	10.2058
12	ormdl3	1468	0	1	0	0.0136	-16.6096	-6.19919	10.4105
12	osbpl7	3621	22	48	0.1622	0.2649	-2.62407	-1.91643	0.70764
12	p4ha1a	1569	9	13	0.1532	0.1655	-2.70642	-2.59501	0.111408
12	pald1a	2856	3	16	0.028	0.1119	-5.15791	-3.15959	1.99833
12	pank1b	2716	27	56	0.2655	0.412	-1.91316	-1.27925	0.633913
12	papss2b	2674	43	52	0.4294	0.3885	-1.21957	-1.36398	-0.144404
12	pax2b	2635	1	8	0.0101	0.0607	-6.62807	-4.04192	2.58615
12	pcdh15b	5958	7	5	0.0314	0.0168	-4.99263	-5.89454	-0.901904
12	pcgf5b	3834	1	3	0.007	0.0156	-7.15637	-6.00139	1.15498
12	pde6c	4527	67	4	0.3952	0.0177	-1.33931	-5.81929	-4.47998
12	pde6g	1706	27	22	0.4226	0.2577	-1.2426	-1.95618	-0.713578
12	pelo	1371	10	35	0.1948	0.5101	-2.35986	-0.97112	1.38874
12	pemt	2563	5	2	0.0521	0.0156	-4.2623	-6.00139	-1.73909
12	peo1	2796	8	11	0.0764	0.0786	-3.71009	-3.66914	0.0409514
12	pgp	1694	7	37	0.1103	0.4364	-3.18036	-1.19624	1.98412
12	phf5a	486	8	44	0.4396	1.8089	-1.1857	0.855121	2.04082
12	phkg2	2373	7	48	0.0788	0.4041	-3.66548	-1.30718	2.3583
12	phyhiplb	1659	8	2	0.1288	0.0241	-2.95668	-5.37422	-2.41754
12	pigf	1159	17	22	0.3917	0.3793	-1.35214	-1.39855	-0.0464086
12	pkmyt1	2278	0	6	0	0.0526	-16.6096	-4.24852	12.3611
12	plaub	2299	1	2	0.0116	0.0174	-6.42849	-5.84394	0.584548
12	plce1	7055	4	26	0.0151	0.0736	-6.04835	-3.76395	2.2844
12	plekhm1	4483	9	18	0.0536	0.0802	-4.22135	-3.64007	0.58128
12	plekhs1	1411	3	10	0.0568	0.1416	-4.13771	-2.82	1.31771
12	plxdc1	1645	1	1	0.0162	0.0121	-5.94697	-6.36766	-0.420685
12	pmp22b	3164	146	415	1.2322	2.6206	0.301248	1.3899	1.08865
12	pnpo	2154	18	28	0.2231	0.2597	-2.16417	-1.94503	0.219146
12	polr3a	4552	1	12	0.0059	0.0527	-7.40263	-4.24578	3.15685
12	polr3e	3274	19	61	0.155	0.3723	-2.68957	-1.42542	1.26414
12	ppa1a	1117	3	0	0.0717	0	-3.80168	-16.6096	-12.808
12	ppifb	1119	17	26	0.4057	0.4642	-1.30148	-1.10715	0.194329
12	ppm1bb	3523	54	99	0.4093	0.5615	-1.28873	-0.832616	0.456118
12	ppp1cab	2233	23	76	0.275	0.68	-1.86244	-0.556372	1.30607
12	ppp1r3cb	2601	16	32	0.1643	0.2458	-2.60551	-2.02438	0.581123
12	ppp4cb	1945	43	131	0.5904	1.3457	-0.760211	0.428368	1.18858
12	prdm9	2897	3	21	0.0277	0.1448	-5.17345	-2.78777	2.38568
12	prkar1ab	1817	11	22	0.1617	0.2419	-2.62852	-2.04746	0.581062
12	prph2a	2432	43	2	0.4721	0.0164	-1.08281	-5.92928	-4.84648
12	prr15lb	1192	1	0	0.0224	0	-5.47971	-16.6096	-11.1299
12	psmc5	1354	97	213	1.913	3.143	0.935844	1.65215	0.716302
12	psmd11b	2633	40	120	0.4057	0.9106	-1.30148	-0.135095	1.16638
12	psme2	1380	9	27	0.1742	0.3909	-2.5211	-1.35509	1.16601
12	psme3	1589	43	83	0.7226	1.0436	-0.468711	0.0615827	0.530294
12	psme4b	6974	32	97	0.1225	0.2779	-3.02903	-1.84731	1.18172
12	ptenb	2561	28	89	0.292	0.6943	-1.77591	-0.526348	1.24956
12	pth1rb	2143	1	9	0.0125	0.0839	-6.32077	-3.57501	2.74576
12	pts	918	4	6	0.1164	0.1306	-3.10271	-2.93666	0.16605
12	pvalb2	711	3032	10591	113.875	297.616	6.83131	8.21731	1.386
12	pvalb3	687	34	160	1.3216	4.6532	0.402297	2.21823	1.81593
12	pvalb9	598	64	142	2.8579	4.7443	1.51496	2.2462	0.731238
12	qki2	1573	7	13	0.1188	0.1651	-3.07327	-2.5985	0.474771
12	rab18a	2269	24	95	0.2825	0.8365	-1.82363	-0.257545	1.56608
12	rab40b	2047	6	18	0.0783	0.1757	-3.67466	-2.50873	1.16593
12	rac1a	1782	54	246	0.8092	2.7581	-0.305414	1.46368	1.76909
12	rac3b	3493	56	53	0.4281	0.3032	-1.22395	-1.72161	-0.497664
12	rangap1b	2374	15	29	0.1687	0.2441	-2.56738	-2.0344	0.532986
12	raraa	2174	10	19	0.1228	0.1746	-3.0255	-2.51779	0.507708
12	rasd1	1309	6	62	0.1224	0.9463	-3.03021	-0.0796152	2.95059
12	rbp4	825	383	213	12.3969	5.1584	3.63191	2.36693	-1.26498
12	reep3b	1795	36	114	0.5356	1.2689	-0.900745	0.34359	1.24433
12	rfng	3846	6	22	0.0417	0.1143	-4.58346	-3.12898	1.45449
12	rgrb	934	10	13	0.2859	0.2781	-1.80637	-1.84627	-0.0399055
12	rgs9b	2608	4	4	0.041	0.0306	-4.60788	-5.02985	-0.421973
12	rhoq	2257	14	22	0.1656	0.1948	-2.59414	-2.35986	0.234278
12	rltgr	1199	6	5	0.1336	0.0833	-2.9039	-3.58537	-0.681466
12	rnasen	4141	10	14	0.0645	0.0675	-3.95433	-3.88875	0.0655784
12	rnf40	2118	18	45	0.2269	0.4245	-2.13981	-1.23613	0.903678
12	rnls	1414	7	10	0.1322	0.1413	-2.9191	-2.82306	0.0960323
12	rpl38	304	84	186	7.3786	12.2244	2.88335	3.61169	0.728344
12	rpp30	1152	6	8	0.1391	0.1387	-2.8457	-2.84986	-0.00415433
12	rundc3ab	2542	15	31	0.1576	0.2437	-2.66557	-2.03676	0.628806
12	scd	3065	1	4	0.0087	0.0261	-6.84311	-5.25925	1.58386
12	scn4aa	5490	1	3	0.0049	0.0109	-7.67006	-6.51821	1.15186
12	sec24c	5657	29	76	0.1369	0.2684	-2.8687	-1.89749	0.971211
12	sfxn2	1952	28	47	0.383	0.4811	-1.38455	-1.05556	0.328985
12	sgms1	2312	6	21	0.0693	0.1815	-3.85079	-2.46188	1.38891
12	shbg	1578	2	1	0.0338	0.0127	-4.88641	-6.29789	-1.41149
12	shisa9a	1803	4	11	0.0592	0.1219	-4.07802	-3.03611	1.0419
12	si:ch73-127m5.2	1949	10	16	0.137	0.164	-2.86765	-2.60814	0.259503
12	si:dkey-9l5.2	3983	7	11	0.0469	0.0552	-4.41396	-4.17893	0.235034
12	six2b	966	1	10	0.0276	0.2068	-5.17867	-2.27362	2.90504
12	six3b	1694	20	16	0.3153	0.1887	-1.66516	-2.40576	-0.7406
12	skap1	2908	7	10	0.0643	0.0687	-3.95881	-3.86334	0.095477
12	slc16a12b	2320	28	48	0.3223	0.4134	-1.63348	-1.27435	0.359124
12	slc16a3	2973	16	35	0.1437	0.2352	-2.79877	-2.08798	0.710789
12	slc16a6a	1670	8	16	0.1279	0.1914	-2.9668	-2.38526	0.581537
12	slc16a8	1826	67	93	0.9798	1.0176	-0.0294261	0.0251848	0.0546108
12	slc16a9b	2553	27	42	0.2824	0.3287	-1.82414	-1.60511	0.219024
12	slc18a3b	1540	2	1	0.0347	0.013	-4.8485	-6.26424	-1.41573
12	slc35f3a	1479	3	17	0.0542	0.2297	-4.2053	-2.12211	2.08318
12	slc4a1b	2701	4	11	0.0395	0.0814	-4.66164	-3.61865	1.04299
12	slc9a3r1	2033	16	21	0.2102	0.2064	-2.2501	-2.27642	-0.0263184
12	sncgb	858	57	62	1.774	1.4438	0.827014	0.529881	-0.297133
12	snf8	1265	8	14	0.1689	0.2211	-2.56567	-2.17716	0.38851
12	snx11	4146	12	65	0.0773	0.3132	-3.6932	-1.6748	2.0184
12	socs3b	2049	7	231	0.0912	2.2525	-3.45466	1.17153	4.6262
12	socs5a	2553	15	32	0.1569	0.2504	-2.67199	-1.99764	0.674355
12	sox8a	1983	1	1	0.0135	0.0101	-6.20983	-6.62807	-0.418245
12	sox9a	1784	18	31	0.2694	0.3472	-1.89212	-1.52612	0.366005
12	srsf2a	1768	72	218	1.0875	2.4636	0.121029	1.30077	1.17975
12	stat5.2	3412	8	22	0.0626	0.1288	-3.99746	-2.95668	1.04078
12	stx4	1906	21	64	0.2942	0.6709	-1.76508	-0.575809	1.18927
12	sult1st6	1577	4	5	0.0677	0.0633	-3.88449	-3.98142	-0.0969355
12	sult2st1	1284	31	32	0.6447	0.4979	-0.633278	-1.00604	-0.372765
12	sult2st2	864	29	16	0.8963	0.37	-0.15793	-1.43436	-1.27643
12	svila	6406	24	71	0.1	0.2214	-3.32178	-2.17521	1.14658
12	tbccl	1252	6	8	0.128	0.1277	-2.96567	-2.96906	-0.00338502
12	tbx21	2280	0	1	0	0.0088	-16.6096	-6.82664	9.783
12	tbx24	3049	1	2	0.0088	0.0131	-6.82664	-6.25319	0.573454
12	tcf7l2	2134	28	38	0.3504	0.3558	-1.51288	-1.49082	0.0220631
12	tdrkh	2343	9	9	0.1026	0.0767	-3.28476	-3.70444	-0.419685
12	tectb	1499	1	3	0.0178	0.04	-5.81117	-4.6435	1.16767
12	tefa	2728	126	109	1.2334	0.7983	0.302652	-0.324979	-0.627631
12	tfam	1356	13	25	0.256	0.3684	-1.96573	-1.44062	0.525112
12	tha1	1425	2	14	0.0375	0.1963	-4.73658	-2.34879	2.38779
12	timm23	1266	35	67	0.7383	1.0574	-0.437701	0.0805349	0.518236
12	timp2a	3073	52	70	0.4519	0.4551	-1.14589	-1.13571	0.0101798
12	tmem106a	1476	5	24	0.0905	0.3249	-3.46578	-1.62189	1.84389
12	tmem130	1112	5	16	0.1201	0.2875	-3.05757	-1.79832	1.25926
12	tmem180	2438	11	23	0.1205	0.1885	-3.05278	-2.40729	0.645488
12	tmem184ba	3812	35	54	0.2452	0.283	-2.02791	-1.82108	0.206835
12	tmem26b	1199	0	1	0	0.0167	-16.6096	-5.90314	10.7065
12	tob1b	2184	42	164	0.5135	1.5003	-0.961536	0.585261	1.5468
12	tomm22	1252	41	119	0.8745	1.899	-0.193453	0.925248	1.1187
12	top2a	2852	20	25	0.1873	0.1751	-2.4165	-2.51367	-0.0971664
12	trim8	4039	20	56	0.1322	0.277	-2.9191	-1.85199	1.06711
12	trim8b	3589	18	52	0.1339	0.2895	-2.90066	-1.78831	1.11235
12	trpm4c	3990	8	17	0.0535	0.0851	-4.22405	-3.55453	0.66952
12	trub1	916	9	6	0.2624	0.1309	-1.93011	-2.93335	-1.00325
12	ttll6	2389	3	6	0.0335	0.0502	-4.89926	-4.31588	0.583383
12	ttyh2	2082	3	3	0.0385	0.0288	-4.69862	-5.11729	-0.418663
12	tubgcp2	2954	8	18	0.0723	0.1217	-3.78966	-3.03848	0.751181
12	tut1	2718	5	3	0.0491	0.0221	-4.34784	-5.49916	-1.15132
12	tvp23b	1031	8	30	0.2072	0.5814	-2.27083	-0.782372	1.48846
12	ubald1a	1774	10	17	0.1505	0.1915	-2.73207	-2.38451	0.34756
12	ube2d1b	1037	37	110	0.9528	2.1194	-0.0697395	1.08366	1.1534
12	ubtd1b	1495	1	5	0.0179	0.0668	-5.80309	-3.90379	1.8993
12	unk	3255	2	13	0.0164	0.0798	-5.92928	-3.64729	2.28199
12	uqcrc2b	1654	116	241	1.8728	2.9112	0.905205	1.54162	0.636414
12	uros	1860	6	12	0.0861	0.1289	-3.53768	-2.95556	0.582111
12	usp22	2002	6	21	0.08	0.2096	-3.64368	-2.25422	1.38946
12	valopb	1298	0	1	0	0.0154	-16.6096	-6.01999	10.5897
12	vps25	713	15	31	0.5618	0.8687	-0.831846	-0.203053	0.628792
12	vti1a	1289	5	9	0.1036	0.1395	-3.27076	-2.84156	0.429205
12	waca	2197	23	79	0.2796	0.7184	-1.83851	-0.477121	1.36139
12	wapalb	558	5	9	0.2393	0.3223	-2.06305	-1.63348	0.429568
12	wbp2	3502	9	13	0.0686	0.0742	-3.86544	-3.75224	0.113195
12	wdr45l	1563	11	20	0.1879	0.2557	-2.41189	-1.96742	0.444467
12	wnt3	1487	0	8	0	0.1075	-16.6096	-3.21746	13.3922
12	wu:fa26c03	1289	0	9	0	0.1395	-16.6096	-2.84156	13.7681
12	wu:fb37b09	1290	0	1	0	0.0155	-16.6096	-6.01066	10.599
12	xrcc6	4300	15	24	0.0932	0.1115	-3.42337	-3.16476	0.258616
12	zdhhc16b	2336	2	7	0.0229	0.0599	-5.44788	-4.06106	1.38682
12	zdhhc4	1187	4	17	0.09	0.2861	-3.47377	-1.80536	1.66841
12	zdhhc6	2255	5	13	0.0592	0.1152	-4.07802	-3.11766	0.960353
12	zeb1b	5299	30	69	0.1512	0.2602	-2.72537	-1.94225	0.783123
12	zfp36l2	2612	36	82	0.368	0.6272	-1.44218	-0.67298	0.769204
12	zgc:110716	584	2	1	0.0915	0.0342	-3.44993	-4.86944	-1.41951
12	zgc:111868	1737	1	0	0.0154	0	-6.01999	-16.6096	-10.5897
12	zgc:112285	1881	30	58	0.4259	0.6161	-1.23138	-0.69874	0.532639
12	zgc:113026	4758	16	38	0.0898	0.1596	-3.47698	-2.64738	0.829603
12	zgc:123217	1247	0	1	0	0.016	-16.6096	-5.96488	10.6448
12	zgc:123258	377	4	3	0.2833	0.159	-1.81955	-2.65281	-0.833264
12	zgc:136406	954	2	7	0.056	0.1466	-4.15817	-2.76994	1.38823
12	zgc:153062	2453	2	10	0.0218	0.0815	-5.51887	-3.61688	1.90199
12	zgc:153595	1448	2	3	0.0369	0.0414	-4.75984	-4.59388	0.165967
12	zgc:153760	1162	1	3	0.023	0.0516	-5.4416	-4.27621	1.16539
12	zgc:153920	2918	0	1	0	0.0068	-16.6096	-7.19813	9.41151
12	zgc:153932	3810	7	53	0.0491	0.2779	-4.34784	-1.84731	2.50053
12	zgc:158404	2058	1	30	0.013	0.2912	-6.26424	-1.77987	4.48437
12	zgc:162187	2146	2	13	0.0249	0.121	-5.32713	-3.0468	2.28033
12	zgc:162204	1096	4	10	0.0975	0.1823	-3.35831	-2.45553	0.902772
12	zgc:163057	743	0	7	0	0.1882	-16.6096	-2.40958	14.2001
12	zgc:163073	1483	5	7	0.09	0.0943	-3.47377	-3.40645	0.0673255
12	zgc:163107	3081	10	42	0.0867	0.2724	-3.52766	-1.87615	1.65151
12	zgc:165653	1200	4	14	0.089	0.2331	-3.48989	-2.10092	1.38897
12	zgc:171485	1466	0	7	0	0.0954	-16.6096	-3.38972	13.2199
12	zgc:171544	2526	0	2	0	0.0158	-16.6096	-5.98302	10.6266
12	zgc:171629	895	2	0	0.0597	0	-4.06588	-16.6096	-12.5438
12	zgc:171957	386	5	1	0.3459	0.0518	-1.53153	-4.27063	-2.73909
12	zgc:171959	737	10	27	0.3623	0.732	-1.4647	-0.450065	1.01464
12	zgc:171971	2022	7	4	0.0924	0.0395	-3.43581	-4.66164	-1.22583
12	zgc:171978	2077	3	6	0.0386	0.0577	-4.69488	-4.11503	0.579847
12	zgc:172101	1882	0	6	0	0.0637	-16.6096	-3.97234	12.6373
12	zgc:172248	1884	3	3	0.0425	0.0318	-4.55605	-4.97438	-0.418322
12	zgc:174153	1237	0	4	0	0.0646	-16.6096	-3.9521	12.6575
12	zgc:174164	2959	1	15	0.009	0.1013	-6.79426	-3.30315	3.49111
12	zgc:174855	1285	0	5	0	0.0777	-16.6096	-3.68576	12.9239
12	zgc:175133	2141	1	1	0.0125	0.0093	-6.32077	-6.747	-0.426229
12	zgc:175139	645	1	7	0.0414	0.2168	-4.59388	-2.2055	2.38838
12	zgc:194508	1012	0	1	0	0.0197	-16.6096	-5.66493	10.9447
12	zgc:195081	834	1	4	0.032	0.0958	-4.96533	-3.38368	1.58165
12	zgc:76887	2206	14	49	0.1695	0.4438	-2.56056	-1.17199	1.38857
12	zgc:91940	1522	4	10	0.0702	0.1313	-3.83218	-2.92895	0.903228
12	zgc:92040	2445	8	9	0.0874	0.0735	-3.51606	-3.76592	-0.249858
12	zgc:92313	1471	2	27	0.0363	0.3667	-4.78349	-1.44729	3.3362
12	znf438	2494	4	6	0.0428	0.0481	-4.54591	-4.37752	0.168389
12	znf668	2376	2	3	0.0225	0.0252	-5.47329	-5.30986	0.16343
13	LOC100000024	3359	0	7	0	0.0416	-16.6096	-4.58693	12.0227
13	LOC100002333	990	0	4	0	0.0807	-16.6096	-3.63111	12.9785
13	LOC100149563	1297	0	5	0	0.077	-16.6096	-3.69881	12.9108
13	LOC557507	1536	12	29	0.2086	0.3772	-2.26112	-1.40656	0.85456
13	LOC560826	3015	10	20	0.0886	0.1325	-3.49639	-2.91583	0.58056
13	LOC566435	4017	19	39	0.1263	0.194	-2.98496	-2.3658	0.619162
13	LOC568087	4655	13	38	0.0746	0.1631	-3.74449	-2.61608	1.1284
13	LOC570267	5161	7	27	0.0362	0.1045	-4.78747	-3.25829	1.52918
13	LOC796750	2294	5	10	0.0582	0.0871	-4.10259	-3.52102	0.581571
13	LOC797799	1443	0	5	0	0.0692	-16.6096	-3.85288	12.7568
13	LOC799537	2394	0	6	0	0.0501	-16.6096	-4.31876	12.2909
13	abcc2	4856	20	58	0.11	0.2386	-3.18429	-2.06727	1.11702
13	abcg2c	2145	9	4	0.112	0.0373	-3.1583	-4.74429	-1.58599
13	abcg8	2055	1	0	0.013	0	-6.26424	-16.6096	-10.3454
13	ablim1a	4524	3	13	0.0177	0.0574	-5.81929	-4.12255	1.69674
13	acta1b	1497	670	1741	11.9515	23.2362	3.57912	4.5383	0.959182
13	actn1	3656	40	109	0.2922	0.5957	-1.77492	-0.747318	1.0276
13	actr2b	1341	9	14	0.1792	0.2086	-2.48028	-2.26112	0.219157
13	adam8a	3249	3	48	0.0247	0.2952	-5.33876	-1.76019	3.57857
13	adh8a	1480	1	1	0.018	0.0135	-5.79506	-6.20983	-0.414771
13	adh8b	1484	89	99	1.6015	1.3329	0.679433	0.414579	-0.264853
13	adka	2715	54	44	0.5311	0.3238	-0.912917	-1.62678	-0.713863
13	adss	2123	31	68	0.3899	0.64	-1.35879	-0.643834	0.714953
13	agpat4	1867	6	38	0.0858	0.4067	-3.54271	-1.29793	2.24478
13	agpat5	3661	20	81	0.1459	0.4421	-2.77685	-1.17752	1.59933
13	agt	1663	15	74	0.2409	0.8891	-2.05343	-0.169566	1.88387
13	akt3a	2845	0	2	0	0.014	-16.6096	-6.1574	10.4522
13	alox5a	2036	2	2	0.0262	0.0196	-5.25374	-5.67227	-0.418528
13	angpt2a	1628	0	1	0	0.0123	-16.6096	-6.34403	10.2656
13	anxa11a	2329	48	148	0.5504	1.2696	-0.861421	0.344385	1.20581
13	ap3m1	2102	9	37	0.1143	0.3517	-3.12898	-1.50754	1.62143
13	apmap	1933	27	74	0.373	0.7649	-1.42271	-0.386638	1.03608
13	apopt1	1249	5	12	0.1069	0.192	-3.22553	-2.38075	0.844785
13	arg2	2144	8	60	0.0996	0.5591	-3.32757	-0.838796	2.48877
13	asrgl1	1578	5	8	0.0846	0.1013	-3.56303	-3.30315	0.259876
13	ate1	1170	3	6	0.0685	0.1025	-3.86754	-3.28616	0.581378
13	atl1	2156	20	20	0.2477	0.1853	-2.01328	-2.43199	-0.418711
13	atl2	2604	21	40	0.2154	0.3069	-2.21484	-1.70411	0.51073
13	atoh7	1026	0	2	0	0.0389	-16.6096	-4.68372	11.9259
13	atp10d	4759	3	36	0.0168	0.1511	-5.89454	-2.72633	3.16821
13	atp5s	907	5	4	0.1472	0.0881	-2.76405	-3.50455	-0.740498
13	atrn	4026	10	41	0.0663	0.2035	-3.91463	-2.29683	1.6178
13	b3galnt2	1838	1	5	0.0145	0.0544	-6.10681	-4.19998	1.90682
13	b3gat2	1669	7	6	0.112	0.0718	-3.1583	-3.79967	-0.641371
13	bag2	1035	8	26	0.2064	0.5019	-2.27642	-0.994499	1.28192
13	bag3	2145	9	42	0.112	0.3912	-3.1583	-1.35398	1.80432
13	bag5	2658	4	18	0.0402	0.1353	-4.6363	-2.88566	1.75064
13	bcl11aa	2936	14	27	0.1273	0.1837	-2.97358	-2.4445	0.529084
[truncated: 11,246 more rows]

## Sheet: both_fpkm>0.1
Genes expressed (FPKM>0.1) in both samples
Chr	Gene	Length	WT.count	MUT.count	WT.fpkm	MUT.fpkm	log2(WT.FPKM)	log2(MUT.FPKM)	log2(MUT-WT)
1	fn1b	8214	59	2027	0.1918	4.9305	-2.38225	2.30174	4.68399
3	timp2b	2897	14	480	0.129	3.3104	-2.95445	1.72701	4.68146
3	junbb	1651	7	220	0.1132	2.6623	-3.14293	1.41268	4.55561
20	nfkbiaa	1297	5	154	0.1029	2.3723	-3.28054	1.24629	4.52684
20	igfbp1a	1686	11	312	0.1742	3.6973	-2.5211	1.88648	4.40758
24	cebpd	1212	6	157	0.1322	2.5881	-2.9191	1.3719	4.291
5	tp53	2213	31	774	0.3741	6.9879	-1.41847	2.80486	4.22333
16	hamp	676	5	119	0.1975	3.5171	-2.34	1.81439	4.15439
4	mdm2	1908	12	270	0.1679	2.8273	-2.57424	1.49943	4.07367
20	clu	1661	12	218	0.1929	2.6223	-2.374	1.39084	3.76484
5	zgc:158463	1212	170	3086	3.7456	50.8724	1.9052	5.66881	3.76361
20	zgc:158463	1213	172	3094	3.7865	50.9622	1.92087	5.67136	3.75049
22	lsm7	860	26	455	0.8073	10.5707	-0.308805	3.402	3.71081
16	prpf31	1868	21	367	0.3002	3.9253	-1.73596	1.97281	3.70876
5	snrnp27	929	11	177	0.3162	3.8067	-1.66105	1.92854	3.58959
8	snrnp200	6405	37	564	0.1543	1.7593	-2.6961	0.81501	3.51111
1	zgc:112426	1138	10	152	0.2347	2.6686	-2.09105	1.41609	3.50714
8	zgc:153997	2421	23	316	0.2537	2.6078	-1.97875	1.38284	3.36159
6	ruvbl1	1741	22	301	0.3374	3.4543	-1.56743	1.7884	3.35582
21	sart1	2743	58	788	0.5646	5.7397	-0.824673	2.52098	3.34565
7	txn	636	9	118	0.3779	3.7069	-1.40389	1.89022	3.2941
8	sap30bp	1546	15	193	0.2591	2.4942	-1.94836	1.31858	3.26695
1	c3a	5063	66	845	0.3481	3.3346	-1.52238	1.73752	3.2599
2	ptgs2a	2135	10	128	0.1251	1.1978	-2.99873	0.260399	3.25913
16	tnfrsf1a	2509	10	127	0.1064	1.0113	-3.23229	0.0162253	3.24852
6	pck1	2589	16	200	0.165	1.5434	-2.59937	0.626121	3.2255
1	junba	1530	7	87	0.1222	1.1361	-3.03257	0.184103	3.21667
8	snrpd3	568	9	109	0.4231	3.8341	-1.2409	1.93889	3.17979
22	zgc:153713	247	1	12	0.1081	0.9707	-3.20943	-0.0428877	3.16654
17	stmn4l	1170	11	132	0.2511	2.2541	-1.99361	1.17256	3.16617
8	cebpb	1518	14	165	0.2463	2.1717	-2.02145	1.11883	3.14028
5	prpf4	1780	7	82	0.105	0.9204	-3.2514	-0.119651	3.13175
10	htatsf1	1616	20	233	0.3305	2.8807	-1.59723	1.52642	3.12366
8	mknk2b	2117	12	138	0.1514	1.3024	-2.72347	0.381184	3.10465
5	ccnh	1298	5	57	0.1029	0.8774	-3.28054	-0.188677	3.09187
12	maff	1469	8	90	0.1454	1.2241	-2.7818	0.291733	3.07353
8	angptl7	1572	18	201	0.3058	2.5547	-1.70929	1.35316	3.06245
15	zgc:162608	1313	13	144	0.2644	2.1912	-1.91915	1.13173	3.05088
22	cdkn1a	2171	10	108	0.123	0.9939	-3.02315	-0.00881288	3.01434
14	hbegfa	1743	12	129	0.1838	1.4787	-2.44371	0.564339	3.00805
24	mybpc2b	3888	19	203	0.1305	1.0432	-2.93777	0.0610296	2.9988
18	snrpd2	728	30	311	1.1004	8.5353	0.138041	3.09344	2.9554
23	ddx23	3128	30	311	0.2561	1.9865	-1.96516	0.990236	2.9554
23	zgc:103688	593	23	238	1.0357	8.0188	0.0506201	3.00339	2.95277
4	ms4a17a.11	931	12	124	0.3442	2.6611	-1.53864	1.41203	2.95067
12	rasd1	1309	6	62	0.1224	0.9463	-3.03021	-0.0796152	2.95059
18	cd151l	830	7	72	0.2252	1.7332	-2.15066	0.793446	2.9441
5	phf23a	1530	6	61	0.1047	0.7966	-3.25553	-0.328055	2.92747
6	ssb	2150	56	569	0.6955	5.2876	-0.523857	2.40262	2.92647
25	anxa2a	1401	57	577	1.0864	8.2286	0.119569	3.04065	2.92108
19	hsf1	2358	9	91	0.1019	0.7711	-3.29463	-0.374991	2.91964
24	luc7l	1747	20	202	0.3057	2.3102	-1.70976	1.20802	2.91779
25	zgc:136826	481	13	131	0.7217	5.4415	-0.470509	2.44401	2.91452
7	cdh1	3292	46	458	0.3731	2.7797	-1.42233	1.47493	2.89726
6	sdc4	944	34	338	0.9618	7.1537	-0.0561762	2.83869	2.89487
4	mrps33	2194	11	108	0.1339	0.9835	-2.90066	-0.0239884	2.87668
23	prpf6	1834	11	108	0.1602	1.1766	-2.64196	0.234636	2.8766
13	slc1a4	1874	10	97	0.1425	1.0342	-2.81086	0.0485292	2.85939
3	srrm2	4555	25	242	0.1466	1.0615	-2.76994	0.086118	2.85606
5	myhz1.1	6012	2536	24389	11.2642	81.052	3.49367	6.34078	2.8471
4	si:dkey-159a18.7	994	4	38	0.1075	0.7638	-3.21746	-0.388714	2.82874
9	si:ch211-235e18.3	4880	20	187	0.1094	0.7656	-3.19218	-0.385318	2.80687
4	si:ch211-214j24.10	1688	21	191	0.3322	2.2607	-1.58983	1.17678	2.76661
17	sepn1	2873	11	100	0.1022	0.6954	-3.29039	-0.524064	2.76633
Zv9_scaffold3525	zgc:92598	471	2	18	0.1134	0.7636	-3.14038	-0.389092	2.75129
7	trappc2l	529	2	18	0.101	0.6798	-3.30743	-0.556797	2.75063
2	hig1	1262	20	179	0.4232	2.8339	-1.24055	1.50279	2.74335
2	cwc25	1884	10	89	0.1417	0.9438	-2.81899	-0.0834316	2.73555
21	snrpd3l	653	9	80	0.368	2.4477	-1.44218	1.29143	2.73362
23	sgk1	2321	20	177	0.2301	1.5237	-2.1196	0.607588	2.72719
9	stam2	2948	13	114	0.1178	0.7726	-3.08547	-0.372188	2.71328
17	clic5a	1901	12	105	0.1686	1.1036	-2.56824	0.14223	2.71047
6	parp3	2456	10	87	0.1087	0.7077	-3.20144	-0.49877	2.70267
3	zgc:100868	2554	31	268	0.3241	2.0965	-1.62544	1.06799	2.69343
14	lect2l	729	5	43	0.1832	1.1785	-2.44843	0.236964	2.68539
5	myhz2	5941	1361	11691	6.1174	39.3171	2.61292	5.29709	2.68416
10	nfil3	1938	12	103	0.1653	1.0619	-2.59675	0.0866615	2.68342
6	jak1	3838	23	195	0.16	1.0151	-2.64377	0.0216361	2.6654
9	rgcc	968	15	127	0.4138	2.6213	-1.27296	1.39029	2.66325
3	eftud2	3355	42	354	0.3343	2.1081	-1.58074	1.07595	2.65669
14	ddx41	1020	5	42	0.1309	0.8227	-2.93335	-0.281544	2.65181
10	alg5	1333	6	50	0.1202	0.7494	-3.05637	-0.416173	2.6402
17	txlnbb	1809	22	183	0.3248	2.0212	-1.62233	1.01522	2.63755
5	myhc4	5906	362	2970	1.6368	10.0474	0.710887	3.32875	2.61786
23	zgc:92287	1390	10	82	0.1921	1.1787	-2.38	0.237209	2.6172
1	lsm6	535	11	90	0.549	3.3611	-0.865096	1.74894	2.61403
3	rhbdf1	3524	14	114	0.1061	0.6463	-3.23637	-0.629702	2.60667
2	ccnl1b	1953	19	154	0.2598	1.5755	-1.94447	0.655819	2.60029
22	fam32a	754	10	81	0.3542	2.1464	-1.49732	1.10193	2.59925
2	sf3a2	1067	26	210	0.6507	3.9323	-0.619913	1.97538	2.59529
22	polr2eb	805	17	137	0.5639	3.4003	-0.826463	1.76567	2.59213
24	smyhc1	5900	244	1965	1.1044	6.6543	0.143276	2.73429	2.59101
5	myhz1.2	5975	1719	13772	7.6826	46.0519	2.9416	5.52519	2.58359
Zv9_NA880	snrpf	622	25	200	1.0733	6.4243	0.102067	2.68354	2.58147
19	si:dkey-206d17.5	1216	5	40	0.1098	0.6572	-3.18692	-0.605574	2.58134
7	polr2l	531	4	32	0.2012	1.204	-2.31323	0.267847	2.58107
6	pde6d	1066	12	95	0.3006	1.7806	-1.73404	0.832372	2.56641
24	hccs	1923	22	172	0.3055	1.7871	-1.71071	0.837628	2.54834
2	trnau1apb	1711	15	117	0.2341	1.3662	-2.09474	0.450179	2.54492
2	plk3	3289	19	148	0.1543	0.8991	-2.6961	-0.15343	2.54267
20	crnkl1	2373	13	101	0.1463	0.8504	-2.7729	-0.23377	2.53913
7	zgc:158564	1206	10	77	0.2214	1.2757	-2.17521	0.3513	2.52651
10	slc43a2b	2035	40	308	0.5249	3.024	-0.929858	1.59646	2.52632
19	hax1	1217	6	46	0.1317	0.7552	-2.92456	-0.40505	2.51951
9	desma	1774	69	527	1.0386	5.9353	0.054654	2.56932	2.51467
2	bcl6ab	2311	11	84	0.1271	0.7262	-2.97585	-0.461541	2.51431
22	apobec2a	1348	10	76	0.1981	1.1265	-2.33563	0.17186	2.50749
11	arf4a	1264	7	53	0.1479	0.8378	-2.75721	-0.255305	2.5019
15	lpar6a	2280	9	68	0.1054	0.5959	-3.24592	-0.746834	2.49908
14	im:7137886	1001	4	30	0.1067	0.5988	-3.22823	-0.73983	2.4884
8	dnttip2	3154	19	142	0.1609	0.8995	-2.63567	-0.152789	2.48289
10	ets2	2033	9	67	0.1182	0.6585	-3.08058	-0.602723	2.47785
15	hsc70	2461	43	320	0.4666	2.5979	-1.09971	1.37735	2.47706
24	klf6a	3018	50	370	0.4424	2.4495	-1.17654	1.29249	2.46904
13	tial1	2443	25	185	0.2733	1.513	-1.87139	0.597422	2.46881
21	cldnb	1129	29	212	0.6859	3.7517	-0.543909	1.90755	2.45146
19	sf3a3	2206	47	341	0.5689	3.0884	-0.813728	1.62686	2.44059
21	gsna	2527	20	145	0.2113	1.1464	-2.24257	0.197123	2.43969
12	cript	1239	8	58	0.1724	0.9353	-2.53608	-0.0964835	2.4396
15	crk	1513	20	145	0.353	1.9148	-1.50222	0.937201	2.43942
12	coa3	772	4	29	0.1384	0.7505	-2.85298	-0.414057	2.43892
23	krt18	1742	95	688	1.4563	7.8909	0.542317	2.98019	2.43787
9	gtf2e1	2211	10	72	0.1208	0.6506	-3.04919	-0.620135	2.42905
16	dhdds	1199	5	36	0.1114	0.5999	-3.16605	-0.737182	2.42887
13	tspan14	1411	11	79	0.2082	1.1186	-2.26389	0.161707	2.4256
13	vti1b	1775	8	57	0.1204	0.6416	-3.05397	-0.640231	2.41374
2	atp1a2a	3889	36	256	0.2472	1.3152	-2.01619	0.395293	2.41148
18	ccnl1a	2146	27	192	0.336	1.7876	-1.57342	0.838032	2.41146
17	smndc1	1458	29	206	0.5311	2.8229	-0.912917	1.49718	2.4101
9	ccnt2a	3429	22	156	0.1713	0.909	-2.54532	-0.137632	2.40769
3	mvp	2972	34	241	0.3055	1.6202	-1.71071	0.696181	2.40689
15	prpf8	7541	83	588	0.2939	1.5579	-1.76655	0.639612	2.40617
9	tnfaip6	1245	5	35	0.1072	0.5617	-3.22149	-0.832103	2.38939
22	lpl	1879	13	90	0.1848	0.957	-2.43589	-0.0633941	2.37249
23	lima1	2373	24	165	0.2701	1.3892	-1.88838	0.474265	2.36265
1	ugdh	2213	21	144	0.2534	1.3001	-1.98045	0.378634	2.35909
17	nfkbiab	1323	21	144	0.4239	2.1747	-1.23817	1.12082	2.35899
13	pdlim1	1503	19	130	0.3376	1.7281	-1.56657	0.789195	2.35577
9	zgc:56376	1513	12	82	0.2118	1.0828	-2.23916	0.11478	2.35394
19	mrpl9	991	6	41	0.1617	0.8266	-2.62852	-0.274721	2.3538
14	dusp1	2302	15	102	0.174	0.8853	-2.52276	-0.175745	2.34701
25	scamp2	1862	9	61	0.1291	0.6545	-2.95333	-0.611513	2.34181
13	lamtor3	676	4	27	0.158	0.798	-2.66191	-0.325521	2.33639
3	ubfd1	1131	8	54	0.1889	0.9539	-2.40423	-0.0680749	2.33615
12	eef2k	2960	34	229	0.3067	1.5457	-1.70505	0.62827	2.33332
13	klhl31	4174	66	444	0.4222	2.1253	-1.24397	1.08767	2.33164
16	rabac1	2228	18	121	0.2157	1.0851	-2.21284	0.117841	2.33068
5	usp39	1839	10	67	0.1452	0.7279	-2.78379	-0.458168	2.32562
12	lrrc59	1336	6	40	0.1199	0.5982	-3.05998	-0.741276	2.3187
1	dnaja1	2240	9	60	0.1073	0.5352	-3.22014	-0.901823	2.31832
24	tnfsf10	1828	9	60	0.1315	0.6558	-2.92676	-0.60865	2.31811
9	gcgb	591	3	20	0.1356	0.6761	-2.88246	-0.56467	2.31779
1	klf12a	2326	11	73	0.1263	0.627	-2.98496	-0.67344	2.31152
9	cbsb	2836	22	145	0.2072	1.0215	-2.27083	0.0307033	2.30154
1	smad1	1419	12	79	0.2258	1.1123	-2.14682	0.153559	2.30038
4	lemd3	2916	14	92	0.1282	0.6304	-2.96342	-0.665638	2.29778
4	optn	2320	16	105	0.1842	0.9043	-2.44058	-0.145111	2.29547
23	prosc	1727	9	59	0.1392	0.6826	-2.84467	-0.550867	2.2938
17	entpd6	1611	11	72	0.1823	0.8929	-2.45553	-0.163413	2.29212
1	tmem134	1483	6	39	0.108	0.5254	-3.21076	-0.928484	2.28228
11	lsm4	785	14	91	0.4762	2.3161	-1.07033	1.2117	2.28203
14	clic2	1381	6	39	0.116	0.5642	-3.10768	-0.825696	2.28198
17	zgc:63942	1281	6	39	0.1251	0.6083	-2.99873	-0.717121	2.28161
23	zgc:100832	1139	6	39	0.1407	0.6841	-2.8292	-0.5477	2.2815
Zv9_NA234	zgc:162730	1776	33	214	0.4962	2.4075	-1.01098	1.26754	2.27852
14	pdlim7	1108	29	187	0.6989	3.372	-0.516821	1.75361	2.27043
9	itgav	4293	73	470	0.4541	2.1874	-1.13889	1.12922	2.26811
4	ms4a17a.7	998	7	45	0.1873	0.9009	-2.4165	-0.150545	2.26596
4	ccdc59	826	5	32	0.1616	0.774	-2.62941	-0.369576	2.25984
3	zgc:56066	1701	29	185	0.4553	2.173	-1.13508	1.11969	2.25477
8	smyd1b	1501	24	153	0.427	2.0366	-1.22766	1.02617	2.25383
21	slc13a2	2515	26	165	0.2761	1.3108	-1.85668	0.390459	2.24714
9	cox17	519	6	38	0.3087	1.4629	-1.69568	0.548841	2.24452
19	rbm24a	693	3	19	0.1156	0.5478	-3.11266	-0.868252	2.24441
14	c1galt1c1	1195	6	38	0.1341	0.6353	-2.89851	-0.654467	2.24404
11	zc3h11a	3328	25	158	0.2006	0.9486	-2.31753	-0.076113	2.24142
16	tmem176l.4	1418	45	284	0.8474	4.0016	-0.238868	2.00058	2.23945
24	cnn3a	1969	39	246	0.5289	2.4962	-0.918906	1.31974	2.23865
17	slc39a9	1882	10	63	0.1419	0.6688	-2.81695	-0.580332	2.23662
14	nkap	1644	14	88	0.2274	1.0695	-2.13663	0.09695	2.23358
22	btg2	2069	17	106	0.2194	1.0236	-2.1883	0.0336661	2.22196
5	limk2	3536	26	162	0.1963	0.9154	-2.34879	-0.12751	2.22128
11	rbb4l	1800	22	137	0.3264	1.5207	-1.61524	0.604745	2.21999
18	st14a	3343	18	112	0.1438	0.6694	-2.79776	-0.579038	2.21873
16	mcl1b	1014	10	62	0.2633	1.2216	-1.92517	0.288784	2.21395
22	rnd3a	2033	15	93	0.197	0.914	-2.34366	-0.129718	2.21394
5	si:dkeyp-110c7.1	2089	20	124	0.2557	1.186	-1.96742	0.246116	2.21354
22	fstl3	1417	10	62	0.1885	0.8742	-2.40729	-0.193948	2.21334
20	acbd3	972	5	31	0.1374	0.6372	-2.86344	-0.650159	2.21328
5	psat1	1650	32	198	0.5179	2.3976	-0.949227	1.2616	2.21082
3	spns1	2593	33	204	0.3398	1.5719	-1.5572	0.652519	2.20972
25	snupn	1483	6	37	0.108	0.4985	-3.21076	-1.00431	2.20646
20	spint1b	2405	12	74	0.1332	0.6148	-2.90823	-0.701787	2.20644
6	arl8ba	1510	12	74	0.2122	0.9791	-2.23644	-0.0304571	2.20598
5	vamp8	1820	7	43	0.1027	0.472	-3.28335	-1.08311	2.20024
17	yipf4	1624	15	92	0.2466	1.1319	-2.0197	0.178759	2.19846
5	mob1a	1519	16	98	0.2813	1.289	-1.82977	0.366263	2.19603
5	derl2	1099	8	49	0.1944	0.8908	-2.36283	-0.16681	2.19602
13	capn2a	2404	41	251	0.4554	2.0861	-1.13476	1.06082	2.19558
11	srsf11	2107	45	275	0.5703	2.6077	-0.810182	1.38278	2.19297
6	igfn1.1	2286	18	110	0.2103	0.9614	-2.24941	-0.0567763	2.19263
15	sesn3	3709	20	122	0.144	0.6572	-2.79576	-0.605574	2.19019
20	sf3b6	764	15	91	0.5243	2.3798	-0.931508	1.25085	2.18235
13	sncga	1273	31	188	0.6503	2.9507	-0.6208	1.56106	2.18186
7	rbm4.2	2030	20	121	0.2631	1.1909	-1.92626	0.252064	2.17833
23	lamb2	5465	25	151	0.1222	0.552	-3.03257	-0.857234	2.17533
16	si:dkey-7j14.6	1352	27	163	0.5333	2.4088	-0.906954	1.26832	2.17527
23	acvr1b	1518	6	36	0.1055	0.4738	-3.24455	-1.07762	2.16693
14	yif1a	1406	7	42	0.1329	0.5968	-2.91148	-0.744656	2.16682
17	znf593	885	10	60	0.3017	1.3546	-1.72877	0.437878	2.16664
21	pfdn1	748	4	24	0.1428	0.6411	-2.80783	-0.641356	2.16647
25	zgc:162634	757	5	30	0.1764	0.7918	-2.503	-0.336774	2.16622
Zv9_scaffold3522	tgm2b	668	6	36	0.2399	1.0768	-2.05943	0.106764	2.1662
5	ppil2	1915	8	48	0.1116	0.5008	-3.16346	-0.997665	2.1658
22	fxr1	2696	27	161	0.2674	1.1931	-1.90287	0.254727	2.1576
6	chrna1	2187	21	125	0.2564	1.142	-1.96348	0.191575	2.15505
16	icn2	439	33	196	2.0073	8.9203	1.00526	3.15709	2.15183
12	gspt1	2676	14	83	0.1397	0.6197	-2.83949	-0.690335	2.14916
22	si:dkey-42i9.6	2136	38	225	0.4751	2.1046	-1.07367	1.07355	2.14722
18	yap1	3940	44	260	0.2982	1.3185	-1.7456	0.398909	2.14451
5	isca1	876	19	112	0.5792	2.5545	-0.787842	1.35305	2.14089
19	txnipa	2701	76	448	0.7514	3.3139	-0.412328	1.72853	2.14086
9	casq2	2775	85	498	0.8179	3.5855	-0.289986	1.84218	2.13216
5	si:dkey-226m8.7	700	7	41	0.267	1.1702	-1.90503	0.226767	2.1318
17	cfl2	2768	53	310	0.5113	2.2376	-0.96773	1.16196	2.12969
8	zgc:100919	1422	33	193	0.6197	2.7117	-0.690335	1.4392	2.12954
12	lhpp	1260	6	35	0.1272	0.555	-2.97472	-0.849414	2.1253
19	fam133b	1141	5	29	0.117	0.5078	-3.0953	-0.977639	2.11766
8	ptpn1	3452	20	116	0.1547	0.6714	-2.69236	-0.574734	2.11763
6	trim63	1510	15	87	0.2653	1.1511	-1.91425	0.203026	2.11727
1	klf3	3220	23	133	0.1907	0.8252	-2.39055	-0.277167	2.11338
3	pdap1b	1247	9	52	0.1927	0.8332	-2.3755	-0.263248	2.11225
3	litaf	2018	9	52	0.1191	0.5148	-3.06963	-0.957888	2.11175
2	colec12	4850	31	179	0.1707	0.7374	-2.55038	-0.439461	2.11092
21	actn3a	3194	401	2300	3.3526	14.3874	1.74528	3.84673	2.10145
20	hsp90aa1.1	2352	34	195	0.386	1.6565	-1.37329	0.728147	2.10144
20	apobb	11495	494	2830	1.1476	4.9189	0.198632	2.29834	2.09971
2	ebna1bp2	1070	11	63	0.2745	1.1764	-1.86507	0.234391	2.09946
23	her9	1420	11	63	0.2069	0.8864	-2.27292	-0.173954	2.09897
5	si:ch211-114c12.2	2716	25	143	0.2458	1.052	-2.02438	0.0731484	2.09753
21	tnfrsfa	1685	7	40	0.1109	0.4743	-3.17254	-1.0761	2.09644
3	ccdc137	1817	7	40	0.1029	0.4398	-3.28054	-1.18505	2.0955
6	cyp27c1	2620	10	57	0.1019	0.4347	-3.29463	-1.20187	2.09276
24	smyhc3	5984	39	222	0.174	0.7412	-2.52276	-0.432046	2.09071
16	erp44	2066	13	74	0.168	0.7156	-2.57338	-0.482755	2.09063
1	elf2b	2744	13	74	0.1265	0.5388	-2.98268	-0.892151	2.09053
12	capgb	1612	19	108	0.3147	1.3386	-1.66791	0.420736	2.08864
3	atp2a1	2980	1913	10869	17.1423	72.8723	4.09949	6.1873	2.08781
7	mmp2	2947	104	590	0.9424	4	-0.0855732	2	2.08558
2	murca	1293	48	272	0.9913	4.203	-0.0125918	2.07142	2.08401
22	midn	2926	21	119	0.1917	0.8126	-2.383	-0.299365	2.08364
21	fgfr4	4679	35	198	0.1997	0.8455	-2.32402	-0.242106	2.08192
15	serpinh1b	1990	17	96	0.2281	0.9638	-2.1322	-0.0531793	2.07902
11	myog	1363	8	45	0.1567	0.6596	-2.67383	-0.600315	2.07352
20	stmn4	1012	8	45	0.2111	0.8884	-2.24393	-0.170702	2.07323
16	s100a10b	657	37	208	1.5039	6.3254	0.588718	2.66116	2.07244
6	tnni1b	936	5	28	0.1426	0.5977	-2.80985	-0.742482	2.06737
9	klf7b	2617	10	56	0.102	0.4275	-3.29322	-1.22597	2.06725
10	lim2.1	762	10	56	0.3504	1.4683	-1.51288	0.554157	2.06704
21	tor1	1903	10	56	0.1403	0.5879	-2.83331	-0.766333	2.06698
3	mrps34	1010	10	56	0.2644	1.1078	-1.91915	0.14771	2.06686
2	sec22ba	1667	10	56	0.1602	0.6712	-2.64196	-0.575164	2.0668
3	hspbp1	1796	7	39	0.1041	0.4339	-3.26382	-1.20453	2.05929
14	ccng1	1939	369	2048	5.0818	21.1028	2.34534	4.39936	2.05402
15	vmp1	2062	20	111	0.259	1.0755	-1.94892	0.105021	2.05394
1	cd99	1782	20	111	0.2997	1.2445	-1.73836	0.315578	2.05394
8	sf3a1	2754	26	144	0.2521	1.0447	-1.98787	0.0631025	2.05098
5	gpr107	2431	10	55	0.1098	0.452	-3.18692	-1.14557	2.04135
23	phf20b	4517	28	154	0.1655	0.6812	-2.59501	-0.553828	2.04118
8	gadd45g	1101	8	44	0.194	0.7985	-2.3658	-0.324618	2.04118
18	uri1	2281	16	88	0.1873	0.7708	-2.4165	-0.375553	2.04095
23	zgc:101853	1133	6	33	0.1414	0.5819	-2.82204	-0.781132	2.04091
10	mef2ca	4299	34	187	0.2112	0.8691	-2.24325	-0.202389	2.04086
12	phf5a	486	8	44	0.4396	1.8089	-1.1857	0.855121	2.04082
5	zfand5a	2000	34	187	0.454	1.8681	-1.1392	0.901579	2.04078
24	f3a	1333	6	33	0.1202	0.4946	-3.05637	-1.01564	2.04073
10	golga7	1365	27	148	0.5282	2.1663	-0.920816	1.11524	2.03606
7	snrpa1	1101	19	104	0.4608	1.8873	-1.11776	0.916331	2.03409
1	kpna3	1857	13	71	0.1869	0.7639	-2.41958	-0.388525	2.03106
2	polr2d	515	13	71	0.6741	2.7545	-0.568944	1.4618	2.03074
8	taf10	947	24	131	0.6768	2.7638	-0.563177	1.46666	2.02984
5	chrne	1444	9	49	0.1664	0.678	-2.58719	-0.560622	2.02656
6	tomm34	2032	9	49	0.1183	0.4818	-3.07936	-1.05346	2.02589
16	rpz5	1786	23	125	0.3439	1.3984	-1.5399	0.483787	2.02368
2	itgb1b	1550	22	119	0.379	1.5339	-1.39969	0.617214	2.01691
3	hirip3	1851	10	54	0.1443	0.5829	-2.79276	-0.778655	2.0141
18	sf3b3	8871	51	275	0.1535	0.6194	-2.7036	-0.691033	2.01256
21	hspa4a	3222	35	188	0.2901	1.1658	-1.78533	0.221333	2.00666
6	emc3	2533	22	118	0.2319	0.9308	-2.10836	-0.103441	2.00492
3	slc4a1a	3454	22	118	0.1701	0.6826	-2.55546	-0.550867	2.00459
24	phex	2598	11	59	0.1131	0.4537	-3.1442	-1.14016	2.00404
24	itgb1a	2397	17	91	0.1894	0.7585	-2.40042	-0.39876	2.00166
3	srl	1842	40	214	0.5799	2.3212	-0.786099	1.21488	2.00098
6	arf3b	645	3	16	0.1242	0.4956	-3.00915	-1.01272	1.99642
16	zyx	2107	12	64	0.1521	0.6069	-2.71681	-0.720446	1.99637
15	lhx1a	2238	15	80	0.179	0.7142	-2.48189	-0.48558	1.99631
11	tax1bp3	1233	15	80	0.3249	1.2963	-1.62189	0.374411	1.9963
7	sf3b2	2616	34	181	0.3471	1.3824	-1.52654	0.467186	1.99372
20	si:dkey-15j16.2	1852	28	149	0.4037	1.6074	-1.30861	0.684738	1.99335
14	ef1	4171	19	101	0.1216	0.4838	-3.03967	-1.04749	1.99218
18	nudt4a	1406	10	53	0.1899	0.7531	-2.39661	-0.409067	1.98754
15	nmd3	1918	17	90	0.2367	0.9375	-2.07881	-0.093094	1.98571
23	sdcbp	1764	48	254	0.7266	2.8769	-0.460747	1.52452	1.98527
12	pgp	1694	7	37	0.1103	0.4364	-3.18036	-1.19624	1.98412
8	lonrf1l	3649	18	95	0.1317	0.5202	-2.92456	-0.942834	1.98173
22	cfh	2925	40	211	0.3652	1.4413	-1.4532	0.527381	1.98058
10	dyrk1aa	2396	11	58	0.1226	0.4836	-3.02785	-1.04808	1.97977
Zv9_NA331	golim4a	1914	11	58	0.1535	0.6054	-2.7036	-0.724016	1.97958
5	c9	994	26	137	0.6985	2.7537	-0.517647	1.46138	1.97902
16	grina	1502	19	100	0.3378	1.3302	-1.56572	0.411654	1.97737
2	mmp14b	4289	39	205	0.2428	0.955	-2.0421	-0.0664123	1.97569
2	myom1a	5891	99	520	0.4488	1.7636	-1.15582	0.818532	1.97435
16	si:ch211-154o6.6	1087	8	42	0.1965	0.772	-2.34733	-0.373309	1.97402
8	prkab1b	1354	16	84	0.3156	1.2395	-1.66379	0.30977	1.97356
19	rpa3	509	4	21	0.2099	0.8243	-2.25216	-0.278741	1.97342
8	impdh2	2208	26	136	0.3144	1.2306	-1.66928	0.299374	1.96865
7	sdhaf2	807	5	26	0.1654	0.6437	-2.59588	-0.635517	1.96036
13	chp1	1524	10	52	0.1752	0.6817	-2.51284	-0.55277	1.96007
2	cahz	1537	30	156	0.5212	2.0279	-0.940063	1.01999	1.96006
18	ehd2	3004	20	104	0.1778	0.6917	-2.49159	-0.531761	1.95983
23	klhl21	3872	21	109	0.1448	0.5624	-2.78777	-0.830306	1.95746
1	zgc:56382	1933	37	192	0.5111	1.9845	-0.968294	0.988783	1.95708
1	zgc:111983	1956	37	192	0.5051	1.9612	-0.98533	0.971744	1.95707
4	ms4a17a.9	1085	11	57	0.2707	1.0496	-1.88518	0.0698534	1.95503
5	pxna	1694	11	57	0.1734	0.6723	-2.52774	-0.572801	1.95494
20	akap12b	6787	97	502	0.3816	1.4778	-1.38983	0.563461	1.95329
25	mrps35	1133	6	31	0.1414	0.5467	-2.82204	-0.871152	1.95089
6	pfkmb	2700	12	62	0.1187	0.4588	-3.07449	-1.12403	1.95046
4	tnnt1	1889	18	93	0.2545	0.9836	-1.97421	-0.0238417	1.95036
6	tmbim1	1416	6	31	0.1132	0.4374	-3.14293	-1.19294	1.94998
2	zgc:66427	2873	14	72	0.1301	0.5007	-2.9422	-0.997953	1.94424
5	fabp1a	795	7	36	0.2351	0.9047	-2.08859	-0.144473	1.94412
20	hsp90aa1.2	2413	30	154	0.332	1.2751	-1.5907	0.350622	1.94132
3	crlf3	2755	15	77	0.1454	0.5584	-2.7818	-0.840603	1.9412
2	mycb	1693	8	41	0.1262	0.4839	-2.9861	-1.04719	1.93891
13	ppm1aa	1906	8	41	0.1121	0.4298	-3.15701	-1.21823	1.93878
6	nol11	2342	9	46	0.1026	0.3924	-3.28476	-1.34957	1.93519
1	fga	2349	103	526	1.1709	4.474	0.22763	2.16157	1.93394
6	amotl2a	2415	21	107	0.2322	0.8852	-2.1065	-0.175908	1.93059
3	hoxb3a	2087	12	61	0.1535	0.584	-2.7036	-0.775935	1.92766
17	plekha1	2444	12	61	0.1311	0.4987	-2.93115	-1.00373	1.92742
5	ctsla	1391	525	2661	10.0786	38.2214	3.33322	5.25631	1.92308
9	myl1	1089	709	3593	17.3855	65.9202	4.11981	6.04265	1.92284
10	tpte	2106	15	76	0.1902	0.721	-2.39433	-0.471909	1.92243
1	vps37c	3236	16	81	0.132	0.5001	-2.92128	-0.999683	1.9216
18	rap2b	2524	16	81	0.1693	0.6412	-2.56226	-0.641131	1.92113
6	twf2	2593	16	81	0.1648	0.6241	-2.60112	-0.680128	1.921
10	zgc:171630	1588	17	86	0.2859	1.082	-1.80637	0.113714	1.92008
23	sdf4	2405	28	141	0.3109	1.1714	-1.68543	0.228246	1.91368
18	ssr3	1511	53	266	0.9367	3.5173	-0.0943256	1.81447	1.9088
19	neu1	1523	7	35	0.1227	0.4592	-3.02668	-1.12277	1.9039
23	calcoco1a	3325	17	85	0.1365	0.5108	-2.87292	-0.969141	1.90378
Zv9_NA981	golim4a	1198	6	30	0.1337	0.5003	-2.90282	-0.999106	1.90371
20	pinx1	1080	5	25	0.1236	0.4625	-3.01613	-1.11244	1.90369
18	eif2a	1854	10	50	0.144	0.5388	-2.79576	-0.892151	1.90361
24	dcaf11	2031	13	65	0.1709	0.6394	-2.54869	-0.645187	1.9035
13	rsrp1	1487	9	45	0.1616	0.6046	-2.62941	-0.725923	1.90349
19	rp9	1013	5	25	0.1318	0.4931	-2.92347	-1.02002	1.90345
17	ppie	517	4	20	0.2066	0.7729	-2.27502	-0.371628	1.90339
11	snrpe	538	33	165	1.638	6.1276	0.711944	2.61532	1.90338
11	srsf6b	2434	45	225	0.4937	1.8469	-1.01826	0.885114	1.90338
5	mir7146	57	1	5	0.4685	1.7526	-1.09385	0.809505	1.90335
20	ttc32	518	2	10	0.1031	0.3857	-3.27774	-1.37441	1.90333
11	ankrd13c	2855	24	120	0.2245	0.8398	-2.15515	-0.251865	1.90328
17	dusp23b	789	4	20	0.1354	0.5065	-2.88459	-0.981337	1.90326
25	dusp8a	3190	14	70	0.1172	0.4384	-3.09283	-1.18965	1.90319
13	npm3	1198	14	70	0.3121	1.1674	-1.67987	0.223311	1.90318
2	pik3r3a	2196	16	80	0.1946	0.7279	-2.36134	-0.458168	1.90317
8	lsm1	880	4	20	0.1214	0.4541	-3.04204	-1.13889	1.90315
21	nup54	1593	6	30	0.1006	0.3763	-3.31315	-1.41001	1.90315
10	srek1ip1	791	3	15	0.1013	0.3789	-3.30315	-1.40007	1.90308
5	kctd10	3689	15	75	0.1086	0.4062	-3.20277	-1.2997	1.90307
9	coa5	504	2	10	0.106	0.3964	-3.23773	-1.33493	1.90279
3	cldni	1697	143	714	2.2502	8.4063	1.17006	3.07147	1.90141
25	nap1l4a	2094	35	174	0.4463	1.6602	-1.16388	0.731366	1.89525
17	adam17a	5410	21	104	0.1037	0.3841	-3.26937	-1.38041	1.88896
1	fgg	1574	92	455	1.5608	5.7756	0.642295	2.52997	1.88768
10	zfand5b	1869	18	89	0.2572	0.9514	-1.95898	-0.0718609	1.88712
22	safb	3016	35	173	0.3099	1.1461	-1.69008	0.196746	1.88682
19	ptp4a3	1884	35	173	0.4961	1.8347	-1.01127	0.875552	1.88682
14	wu:fb15g10	532	33	163	1.6564	6.1216	0.72806	2.61391	1.88585
19	asns	3977	16	79	0.1074	0.3969	-3.2188	-1.33312	1.88568
13	agt	1663	15	74	0.2409	0.8891	-2.05343	-0.169566	1.88387
5	homer1b	2346	10	49	0.1138	0.4173	-3.1353	-1.26081	1.87449
3	kctd5a	1806	17	83	0.2514	0.9182	-1.99189	-0.123104	1.86878
3	hgs	2859	17	83	0.1588	0.58	-2.65463	-0.78585	1.86878
2	jph1b	2780	42	205	0.4034	1.4733	-1.30968	0.559061	1.86874
3	flii	3878	17	83	0.1171	0.4276	-3.09406	-1.22563	1.86843
10	mmp30	1694	16	78	0.2522	0.92	-1.9873	-0.120279	1.86702
23	cyp2aa9	1557	8	39	0.1372	0.5005	-2.86554	-0.998529	1.86701
23	bcl2l1	1908	15	73	0.2099	0.7644	-2.25216	-0.387581	1.86458
20	sgcb	1075	15	73	0.3726	1.3568	-1.42426	0.440219	1.86448
14	ube2d2l	1472	14	68	0.254	0.923	-1.97704	-0.115582	1.86146
7	dnajc3b	3495	14	68	0.107	0.3887	-3.22418	-1.36323	1.86095
6	fkbp5	2613	39	189	0.3986	1.4451	-1.32695	0.531179	1.85813
21	pygma	2735	31	150	0.3027	1.0958	-1.72399	0.131998	1.85599
17	srp54	2274	37	179	0.4345	1.5727	-1.20254	0.653253	1.85579
5	rcl1	1219	6	29	0.1314	0.4753	-2.92785	-1.07306	1.85479
1	fstl1a	1472	12	58	0.2177	0.7872	-2.19952	-0.34518	1.85434
25	dusp6	2918	39	188	0.3569	1.2872	-1.48637	0.364247	1.85062
24	csrnp1b	1540	11	53	0.1907	0.6876	-2.39055	-0.540338	1.85021
14	tomm5	635	11	53	0.4626	1.6676	-1.11213	0.737782	1.84991
11	trpc4apa	3917	21	101	0.1432	0.5152	-2.8038	-0.956767	1.84703
14	polr2b	3434	31	149	0.2411	0.8669	-2.05224	-0.206046	1.84619
14	stx5a	1558	10	48	0.1714	0.6155	-2.54448	-0.700146	1.84433
8	adam9	1180	5	24	0.1132	0.4064	-3.14293	-1.29899	1.84393
11	b3gnt5a	2327	10	48	0.1148	0.4121	-3.12268	-1.2789	1.84378
20	dsg2	4038	24	115	0.1587	0.569	-2.65554	-0.813474	1.84206
17	gnmt	1283	19	91	0.3955	1.4171	-1.33821	0.502952	1.84117
6	mych	1920	19	91	0.2643	0.947	-1.9197	-0.0785484	1.84115
5	zgc:153129	1809	28	134	0.4133	1.48	-1.2747	0.565607	1.84031
18	map2k1	2093	18	86	0.2297	0.821	-2.12211	-0.284528	1.83759
24	smyhc2	5896	97	463	0.4393	1.569	-1.18669	0.649855	1.83654
13	tp53bp2	4824	22	105	0.1218	0.4349	-3.0373	-1.20121	1.83608
2	acin1a	2380	26	124	0.2917	1.041	-1.77739	0.0579839	1.83538
21	cldnc	1843	13	62	0.1884	0.6721	-2.40805	-0.573231	1.83482
17	fuca2	1881	21	100	0.2981	1.0622	-1.74608	0.087069	1.83315
19	mfsd2ab	3310	21	100	0.1694	0.6036	-2.56141	-0.728311	1.8331
8	fabp1b.1	470	29	138	1.6477	5.8664	0.720462	2.55248	1.83202
22	mrps28	648	4	19	0.1648	0.5858	-2.60112	-0.771495	1.82963
21	mpp1	4478	32	152	0.1908	0.6782	-2.38979	-0.560196	1.8296
22	cdc34a	1832	16	76	0.2332	0.8289	-2.1003	-0.270713	1.82959
10	sssca1	954	8	38	0.2239	0.7958	-2.15901	-0.329504	1.82951
13	tbp	1729	8	38	0.1236	0.4391	-3.01613	-1.18735	1.82879
2	c8b	1736	8	38	0.1231	0.4373	-3.02198	-1.19327	1.82871
20	lnx1	3282	19	90	0.1546	0.5479	-2.69329	-0.867989	1.82531
12	myoz1b	1165	140	662	3.209	11.3533	1.68213	3.50504	1.82291
4	cd9b	1125	18	85	0.4273	1.5096	-1.22665	0.594176	1.82082
Zv9_NA732	ccdc23	1406	7	33	0.1329	0.4689	-2.91148	-1.09262	1.81886
12	pvalb3	687	34	160	1.3216	4.6532	0.402297	2.21823	1.81593
6	klhl41b	2281	51	240	0.5971	2.1022	-0.743931	1.07191	1.81584
15	mcamb	3566	17	80	0.1273	0.4482	-2.97358	-1.15775	1.81583
22	rab11ba	1751	20	94	0.305	1.0726	-1.71307	0.101126	1.8142
24	sh3glb1a	1991	10	47	0.1341	0.4716	-2.89851	-1.08433	1.81418
6	uroc1	2668	10	47	0.1001	0.352	-3.32034	-1.50631	1.81403
7	rhpn2	2209	10	47	0.1209	0.4251	-3.04799	-1.23409	1.8139
5	hspb8	3045	23	108	0.2017	0.7086	-2.30965	-0.496936	1.81271
5	vcp	2606	157	737	1.6088	5.6504	0.685994	2.49836	1.81236
13	bag3	2145	9	42	0.112	0.3912	-3.1583	-1.35398	1.80432
21	phkg1b	2176	9	42	0.1104	0.3856	-3.17906	-1.37479	1.80427
15	poldip2	2038	15	70	0.1965	0.6863	-2.34733	-0.543068	1.80426
22	rtca	2159	9	42	0.1113	0.3887	-3.16734	-1.36323	1.80411
5	rps6ka3a	2489	15	70	0.1609	0.5619	-2.63567	-0.831589	1.80409
24	cul1b	2931	12	56	0.1093	0.3817	-3.1935	-1.38945	1.80405
25	arid3b	3726	21	98	0.1505	0.5255	-2.73207	-0.92821	1.80386
20	smyd2b	2870	18	84	0.1675	0.5848	-2.57768	-0.77396	1.80372
12	ca15a	1365	9	42	0.1761	0.6148	-2.50545	-0.701787	1.80366
2	fitm1	1194	6	28	0.1342	0.4685	-2.89744	-1.09385	1.80359
3	nudt9	1445	6	28	0.1109	0.3871	-3.17254	-1.36918	1.80335
13	myoz1a	1763	47	219	0.7119	2.4819	-0.490233	1.31145	1.80168
12	csnk1db	3048	44	205	0.3855	1.3438	-1.37516	0.426329	1.80149
2	ptch2	3672	23	107	0.1673	0.5822	-2.5794	-0.780388	1.79902
20	tdh	2053	75	348	0.9755	3.3867	-0.0357714	1.75988	1.79566
10	hyou1	3846	25	116	0.1736	0.6026	-2.52608	-0.730703	1.79537
21	zgc:110053	1032	11	51	0.2846	0.9874	-1.81294	-0.0182788	1.79466
1	sgut1	1550	11	51	0.1895	0.6574	-2.39965	-0.605135	1.79452
11	arrdc2	2663	11	51	0.1103	0.3826	-3.18036	-1.38605	1.79431
20	papola	3470	43	199	0.3309	1.1458	-1.59549	0.196368	1.79186
2	exoc3	3095	16	74	0.138	0.4777	-2.85716	-1.06579	1.79136
7	actn3b	4688	203	939	1.1563	4.0019	0.209528	2.00069	1.79116
19	snrpd1	721	24	111	0.8889	3.0759	-0.169891	1.62101	1.7909
8	mapk14a	2285	24	111	0.2805	0.9706	-1.83388	-0.0430364	1.79084
16	zgc:158262	6405	40	185	0.1668	0.5771	-2.58372	-0.793082	1.79064
10	mat2al	1755	16	74	0.2435	0.8424	-2.03795	-0.247406	1.79054
12	ldb3b	1716	122	564	1.8985	6.5668	0.924868	2.71519	1.79033
5	hmbsa	1990	8	37	0.1074	0.3715	-3.2188	-1.42853	1.79027
20	si:dkey-11e23.5	2081	8	37	0.1027	0.3552	-3.28335	-1.49326	1.7901
25	tnnt3a	1071	229	1058	5.7097	19.7372	2.51342	4.30285	1.78943
3	MGC173646	583	542	2504	24.8256	85.8133	4.63376	6.42313	1.78937
16	zgc:114060	2800	21	97	0.2003	0.6922	-2.31969	-0.530718	1.78898
6	ppig	2597	13	60	0.1337	0.4616	-2.90282	-1.11525	1.78757
22	tpm4a	2349	71	327	0.8071	2.7813	-0.309163	1.47576	1.78493
16	gpatch3	2172	10	46	0.1229	0.4231	-3.02433	-1.2409	1.78343
16	mef2d	2000	10	46	0.1335	0.4595	-2.90498	-1.12183	1.78315
14	trpt1	1123	5	23	0.1189	0.4092	-3.07206	-1.28909	1.78297
24	abi1a	1551	10	46	0.1722	0.5926	-2.53776	-0.754845	1.78291
5	napaa	1101	5	23	0.1213	0.4174	-3.04323	-1.26046	1.78277
25	prnprs3	3813	32	147	0.2241	0.7703	-2.15772	-0.376489	1.78123
25	snx1a	3201	59	271	0.4922	1.6915	-1.02265	0.758312	1.78097
7	adam10a	4448	64	293	0.3842	1.3161	-1.38003	0.39628	1.77631
1	rnf24	1588	7	32	0.1177	0.4026	-3.08669	-1.31255	1.77415
22	scamp4	883	7	32	0.2117	0.7241	-2.23984	-0.465719	1.77412
17	zmpste24	1926	14	64	0.1941	0.6639	-2.36505	-0.59094	1.77411
7	tollip	1277	7	32	0.1464	0.5007	-2.77191	-0.997953	1.77396
17	hmgcl	2007	14	64	0.1863	0.6371	-2.42422	-0.650386	1.77384
23	tnnc1b	779	91	415	3.1194	10.6439	1.64127	3.41196	1.77068
25	hic1l	1834	9	41	0.131	0.4467	-2.93225	-1.16259	1.76966
19	zgc:101116	1750	9	41	0.1373	0.4681	-2.86449	-1.09508	1.76941
12	rac1a	1782	54	246	0.8092	2.7581	-0.305414	1.46368	1.76909
5	tars	2622	42	191	0.4277	1.4554	-1.2253	0.541426	1.76672
5	zgc:86607	1048	22	100	0.5606	1.9065	-0.834931	0.930934	1.76586
25	cav1	1826	35	159	0.5118	1.7397	-0.96632	0.798847	1.76517
20	jun	1857	37	168	0.5321	1.8075	-0.910204	0.854004	1.76421
14	polr2gl	1459	25	113	0.4576	1.5474	-1.12781	0.629856	1.75767
11	cstf1	1929	8	36	0.1107	0.3729	-3.17514	-1.4231	1.75204
7	syt4	2272	10	45	0.1175	0.3957	-3.08914	-1.33748	1.75166
11	ralbb	712	6	27	0.225	0.7577	-2.15194	-0.400282	1.75166
5	fam76b	2022	22	99	0.2905	0.9782	-1.78334	-0.0317839	1.75156
5	zgc:103692	1105	8	36	0.1933	0.6509	-2.37101	-0.61947	1.75154
14	eif1ad	819	4	18	0.1304	0.4391	-2.93887	-1.18735	1.75153
5	ftr82	2244	10	45	0.119	0.4007	-3.07085	-1.31937	1.75148
2	cnn2	2186	90	405	1.0994	3.7016	0.13673	1.88815	1.75142
2	ndc1	2649	10	45	0.1008	0.3394	-3.31029	-1.5589	1.75139
20	ccm2	1500	6	27	0.1068	0.3596	-3.22688	-1.47549	1.75139
17	chmp3	1347	8	36	0.1586	0.534	-2.65644	-0.905061	1.75138
7	b3gat3	1592	8	36	0.1342	0.4518	-2.89744	-1.14621	1.75122
17	eapp	1323	8	36	0.1615	0.5437	-2.6303	-0.879091	1.75121
1	itga6b	4228	48	216	0.3032	1.0207	-1.72161	0.029573	1.75118
5	arpc5lb	580	4	18	0.1842	0.6201	-2.44058	-0.689404	1.75117
15	slc1a5	3294	14	63	0.1135	0.3821	-3.13911	-1.38794	1.75117
11	st3gal2l	1026	6	27	0.1562	0.5258	-2.67844	-0.927387	1.75105
Zv9_scaffold3563	mrps15	1050	8	36	0.2035	0.685	-2.29683	-0.545803	1.75103
1	gart	3112	12	54	0.103	0.3467	-3.27914	-1.5282	1.75095
10	agpat6	2295	10	45	0.1164	0.3918	-3.10271	-1.35177	1.75094
19	gmpr	2858	35	157	0.327	1.0976	-1.61259	0.134366	1.74696
18	zgc:64098	2411	27	121	0.299	1.0027	-1.74173	0.00390442	1.74564
2	stam	3568	25	112	0.1871	0.6272	-2.41804	-0.67298	1.74506
7	tpma	1376	3018	13493	58.5694	195.92	5.87208	7.61412	1.74205
13	mrps26	1227	13	58	0.2829	0.9444	-1.82158	-0.0825148	1.73907
24	plod2	3367	22	98	0.1745	0.5815	-2.51862	-0.782124	1.73649
15	paf1	2078	11	49	0.1414	0.4711	-2.82204	-1.08586	1.73618
6	eif6	1033	20	89	0.517	1.7214	-0.951736	0.783591	1.73533
13	capn1a	2968	18	80	0.1619	0.5385	-2.62674	-0.892955	1.73378
22	ubxn6	2038	9	40	0.1179	0.3921	-3.08424	-1.35067	1.73357
1	arfip1	1490	9	40	0.1613	0.5364	-2.63209	-0.898592	1.7335
5	dpagt1	2167	9	40	0.1109	0.3688	-3.17254	-1.43905	1.73349
20	zgc:112104	2913	21	93	0.1925	0.6379	-2.37699	-0.648575	1.72842
3	emc10	1115	14	62	0.3353	1.111	-1.57643	0.151872	1.7283
13	dnajb12a	2024	14	62	0.1847	0.612	-2.43667	-0.708373	1.72829
15	panx1a	1650	7	31	0.1133	0.3754	-3.14165	-1.41346	1.72819
5	tnc	5654	42	186	0.1984	0.6573	-2.33344	-0.605354	1.72809
6	nipa2	1784	7	31	0.1048	0.3472	-3.25415	-1.52612	1.72803
23	krt8	2164	303	1341	3.739	12.3811	1.90266	3.63007	1.72741
13	ppp2r5eb	1848	26	115	0.3757	1.2433	-1.41231	0.314186	1.72649
11	eif4a3	1493	64	283	1.1447	3.7872	0.194982	1.92114	1.72615
18	zgc:112052	1676	12	53	0.1912	0.6318	-2.38677	-0.662437	1.72433
22	cp	3345	32	141	0.2555	0.8422	-1.96855	-0.247748	1.7208
21	cast	2561	79	348	0.8237	2.7149	-0.279792	1.4409	1.7207
11	rbm39a	2365	42	185	0.4742	1.5629	-1.0764	0.644235	1.72064
10	btg3	951	5	22	0.1404	0.4622	-2.83228	-1.11338	1.7189
14	pin4	785	5	22	0.1701	0.5599	-2.55546	-0.836733	1.71873
7	zgc:77041	1851	10	44	0.1443	0.4749	-2.79276	-1.07427	1.71848
2	prkci	3528	28	123	0.2119	0.6966	-2.23848	-0.521577	1.7169
4	copg2	2885	46	202	0.4258	1.3989	-1.23172	0.484303	1.71602
3	si:busm1-118j2.5	582	654	2869	30.0071	98.491	4.90723	6.62192	1.71469
15	wsb1	3410	39	171	0.3054	1.0019	-1.71118	0.00275292	1.71393
2	ccdc94	1662	8	35	0.1285	0.4208	-2.96005	-1.24876	1.71129
8	bmp1a	3212	16	70	0.133	0.4354	-2.91039	-1.19955	1.71084
11	atp2b4	1967	8	35	0.1086	0.3555	-3.20277	-1.49204	1.71073
24	chrnd	1557	8	35	0.1372	0.4491	-2.86554	-1.15486	1.71068
25	sqrdl	1609	8	35	0.1328	0.4346	-2.91256	-1.20221	1.71036
7	casq1b	1801	65	284	0.9638	3.1506	-0.0531793	1.65563	1.70881
9	mid1ip1a	1226	11	48	0.2396	0.7822	-2.06124	-0.354372	1.70687
13	lgmn	2298	53	231	0.6159	2.0084	-0.699209	1.00605	1.70526
1	bcl9	4459	17	74	0.1018	0.3316	-3.29605	-1.59244	1.70361
11	rabif	1326	6	26	0.1208	0.3918	-3.04919	-1.35177	1.69741
8	pqlc2	1808	12	52	0.1772	0.5746	-2.49647	-0.799345	1.69712
Zv9_NA966	twf1a	317	3	13	0.2527	0.8194	-1.98445	-0.287343	1.6971
23	zgc:92113	1666	15	65	0.2404	0.7795	-2.05643	-0.359361	1.69707
5	nono	1950	45	195	0.6162	1.998	-0.698506	0.998564	1.69707
8	bcas2	1090	12	52	0.294	0.9532	-1.76606	-0.069134	1.69693
3	baxa	1941	24	104	0.3302	1.0705	-1.59854	0.0982983	1.69684
3	hsd3b7	1701	9	39	0.1413	0.4581	-2.82306	-1.12623	1.69683
10	nsun5	1643	9	39	0.1463	0.4743	-2.7729	-1.0761	1.6968
15	mff	1526	6	26	0.105	0.3404	-3.2514	-1.55465	1.69675
17	dtd2	766	3	13	0.1046	0.3391	-3.25691	-1.56017	1.69673
1	snapc3	1371	6	26	0.1169	0.3789	-3.09653	-1.40007	1.69646
3	lgals1l1	870	70	303	2.1486	6.9584	1.1034	2.79876	1.69535
7	cd81	3829	386	1668	2.692	8.7036	1.42868	3.12161	1.69293
13	sar1ab	1638	25	108	0.4076	1.3173	-1.29474	0.397595	1.69233
21	cfb	2388	44	190	0.492	1.5897	-1.02324	0.668764	1.692
6	ddi2	3977	19	82	0.1276	0.412	-2.97019	-1.27925	1.69094
8	creb3l3l	2457	49	211	0.5326	1.7158	-0.908849	0.77889	1.68774
8	gclm	1826	10	43	0.1462	0.4705	-2.77389	-1.0877	1.68618
13	si:dkey-33c12.4	1896	10	43	0.1408	0.4531	-2.82818	-1.14207	1.68611
9	sap18	900	34	146	1.0088	3.2412	0.0126545	1.69653	1.68388
18	ppp1r13l	3386	17	73	0.1341	0.4307	-2.89851	-1.21521	1.6833
18	bloc1s6	843	7	30	0.2217	0.711	-2.17325	-0.492058	1.6812
15	rtn2a	979	7	30	0.1909	0.6122	-2.38904	-0.707901	1.68113
20	si:ch211-22i13.2	1342	7	30	0.1393	0.4466	-2.84363	-1.16291	1.68072
10	zgc:113255	1464	7	30	0.1277	0.4094	-2.96906	-1.28838	1.68067
2	lamc1	6050	74	317	0.3266	1.0469	-1.61436	0.0661374	1.6805
21	pgam2	1019	60	257	1.5723	5.039	0.652886	2.33314	1.68025
1	slc25a4	1415	336	1439	6.3409	20.3186	2.66469	4.34473	1.68004
9	egfl6	1912	32	137	0.4469	1.4316	-1.16194	0.517639	1.67958
1	plrg1	2146	18	77	0.224	0.7169	-2.15836	-0.480136	1.67823
15	pafah1b1a	1738	18	77	0.2766	0.8852	-1.85407	-0.175908	1.67817
21	nhp2	953	15	64	0.4203	1.3418	-1.25047	0.42418	1.67465
18	chd2	7596	34	145	0.1195	0.3814	-3.0648	-1.39059	1.67421
13	yipf3	1894	19	81	0.2679	0.8545	-1.90018	-0.226831	1.67335
24	msl2b	2958	12	51	0.1083	0.3445	-3.20676	-1.53738	1.66938
21	agpat9	1660	12	51	0.193	0.6138	-2.37325	-0.704136	1.66912
6	tgm2b	1786	20	85	0.299	0.9509	-1.74173	-0.0726193	1.66912
2	myl12.2	705	12	51	0.4545	1.4453	-1.13762	0.531379	1.669
5	efnb1	1026	4	17	0.1041	0.331	-3.26382	-1.59505	1.66877
14	eif4ea	1417	8	34	0.1508	0.4794	-2.7292	-1.06067	1.66853
17	gstz1	1058	4	17	0.101	0.321	-3.30743	-1.63931	1.66812
3	LOC573653	894	366	1554	10.9323	34.7298	3.45053	5.1181	1.66758
4	gnai1	2386	33	140	0.3693	1.1723	-1.4371	0.229354	1.66645
1	fgb	1726	90	381	1.3924	4.4104	0.477584	2.14091	1.66333
10	slc37a4b	2205	22	93	0.2664	0.8427	-1.90828	-0.246892	1.66139
6	coq7	1452	9	38	0.1655	0.5229	-2.59501	-0.935365	1.65964
19	zgc:110239	1921	9	38	0.1251	0.3952	-2.99873	-1.33931	1.65942
2	eif2b3	1737	9	38	0.1384	0.4371	-2.85298	-1.19393	1.65905
24	riok3	1782	32	135	0.4795	1.5136	-1.06037	0.597994	1.65836
19	znf706	1537	28	118	0.4865	1.5339	-1.03946	0.617214	1.65667
7	rnf111	3231	14	59	0.1157	0.3648	-3.11141	-1.45478	1.65663
9	2014-09-10	2070	19	80	0.2451	0.7722	-2.0285	-0.372935	1.65556
3	bri3	3044	29	122	0.2544	0.8008	-1.97477	-0.320468	1.6543
23	trim101	1787	15	63	0.2241	0.7044	-2.15772	-0.505513	1.65221
8	rgl1	4563	25	105	0.1463	0.4598	-2.7729	-1.12089	1.65201
24	fam49bb	1263	5	21	0.1057	0.3322	-3.24182	-1.58983	1.65198
5	ank1	799	25	105	0.8355	2.6256	-0.259271	1.39265	1.65192
8	bnip3la	871	5	21	0.1533	0.4817	-2.70548	-1.05376	1.65171
14	ehd1a	3091	40	168	0.3456	1.0859	-1.53278	0.118905	1.65169
6	ctsa	2034	20	84	0.2626	0.8251	-1.92901	-0.277342	1.65166
16	zgc:114181	844	26	109	0.8226	2.5803	-0.281719	1.36754	1.64926
13	snx5	2523	26	109	0.2752	0.8632	-1.8614	-0.212217	1.64918
17	atpif1b	599	16	67	0.7133	2.2348	-0.487399	1.16015	1.64755
21	nup98	6806	27	113	0.1059	0.3317	-3.23909	-1.59201	1.64708
19	crabp2b	2671	22	92	0.2199	0.6882	-2.18501	-0.539079	1.64594
6	c1galt1b	1710	11	46	0.1718	0.5375	-2.54111	-0.895636	1.64548
2	eif4a2	1825	11	46	0.161	0.5036	-2.63478	-0.989621	1.64516
25	pkmb	1935	173	723	2.3875	7.4653	1.25551	2.9002	1.6447
17	eprs	5433	39	163	0.1917	0.5994	-2.383	-0.738385	1.64462
17	meis2a	1362	17	71	0.3333	1.0415	-1.58506	0.0586767	1.64374
18	rab11a	1887	58	242	0.8208	2.5623	-0.28488	1.35745	1.64232
5	surf6	1326	6	25	0.1208	0.3767	-3.04919	-1.40847	1.64071
5	igbp1	2340	18	75	0.2054	0.6404	-2.28342	-0.642932	1.64049
13	fbxo9	2165	18	75	0.222	0.6921	-2.1713	-0.530927	1.64038
6	gcdh	1868	24	100	0.3431	1.0696	-1.54326	0.0970849	1.64034
13	rrbp1a	4674	19	79	0.1086	0.3377	-3.20277	-1.56614	1.63663
20	cdh2	4671	58	241	0.3316	1.0309	-1.59244	0.0439184	1.63636
13	golga5	2414	13	54	0.1438	0.4469	-2.79776	-1.16194	1.63582
18	ctsd	1712	94	390	1.4662	4.5514	0.552092	2.18631	1.63422
22	sc:d0220	1036	7	29	0.1804	0.5593	-2.47065	-0.83828	1.63237
20	mthfd1l	5750	35	145	0.1625	0.5038	-2.6214	-0.989048	1.63235
2	mpv17l2	1537	7	29	0.1216	0.377	-3.03967	-1.40733	1.63234
21	atp5ia	405	7	29	0.4615	1.4306	-1.11557	0.51663	1.6322
22	si:dkey-102c8.3	1031	7	29	0.1813	0.562	-2.46347	-0.831332	1.63214
16	herpud2	1921	14	58	0.1946	0.6032	-2.36134	-0.729268	1.63207
14	st3gal5	2304	14	58	0.1623	0.503	-2.62318	-0.991341	1.63184
4	calua	1981	51	211	0.6875	2.1281	-0.540547	1.08957	1.63012
12	llgl2	4246	23	95	0.1446	0.447	-2.78976	-1.16162	1.62814
21	pcf11	4957	31	128	0.167	0.5159	-2.58199	-0.954809	1.62718
3	nucb1	2181	31	128	0.3796	1.1726	-1.39741	0.229723	1.62713
4	gata3	2558	24	99	0.2505	0.7733	-1.99706	-0.370881	1.62618
14	gnpda1	1024	8	33	0.2086	0.6439	-2.26112	-0.635069	1.62605
6	myh9a	6842	96	396	0.3747	1.1564	-1.41615	0.209653	1.62581
5	rufy3	1803	8	33	0.1185	0.3657	-3.07692	-1.45123	1.62569
11	cflara	1256	8	33	0.1701	0.5249	-2.55546	-0.929858	1.6256
2	aqp1a.1	1176	41	169	0.931	2.8712	-0.103131	1.52166	1.62479
13	ap3m1	2102	9	37	0.1143	0.3517	-3.12898	-1.50754	1.62143
5	gps2	1922	9	37	0.125	0.3846	-2.99988	-1.37853	1.62135
23	hbs1l	2403	18	74	0.2	0.6153	-2.32186	-0.700615	1.62124
2	cldn1	712	9	37	0.3375	1.0383	-1.567	0.0542372	1.62124
4	tspan33	1599	9	37	0.1503	0.4623	-2.73399	-1.11307	1.62092
10	oclna	2205	18	74	0.218	0.6705	-2.19753	-0.576669	1.62086
11	zgc:172180	2027	9	37	0.1186	0.3647	-3.0757	-1.45518	1.62052
3	cyth1a	5036	28	115	0.1485	0.4562	-2.75137	-1.13223	1.61914
6	snrpb	963	88	361	2.4402	7.4898	1.28701	2.90493	1.61792
22	cfhl4	1677	59	242	0.9395	2.8832	-0.0900196	1.52768	1.6177
12	mfsd8	2844	20	82	0.1878	0.5761	-2.41265	-0.795584	1.61707
14	hspa4b	2943	72	295	0.6533	2.0027	-0.61416	1.00195	1.61611
6	eif4bb	2014	52	213	0.6895	2.113	-0.536357	1.0793	1.61566
24	hhatlb	2921	21	86	0.192	0.5882	-2.38075	-0.765597	1.61515
15	slc43a2a	3214	43	176	0.3573	1.0941	-1.48475	0.129758	1.61451
7	cpt1a	2476	11	45	0.1186	0.3631	-3.0757	-1.46152	1.61418
24	zgc:91999	1576	22	90	0.3728	1.141	-1.42349	0.190311	1.6138
11	zgpat	1713	11	45	0.1715	0.5249	-2.54364	-0.929858	1.61378
6	dr1	2162	12	49	0.1482	0.4528	-2.75429	-1.14302	1.61126
1	si:zfos-1011f11.1	1511	13	53	0.2297	0.7008	-2.12211	-0.512905	1.60921
7	cdh11	2741	26	106	0.2533	0.7727	-1.98102	-0.372001	1.60902
11	dusp7	3341	13	53	0.1039	0.3169	-3.26659	-1.65785	1.60874
21	eif4ebp1	1278	27	110	0.5642	1.7197	-0.825696	0.782165	1.60786
11	lims1	2036	14	57	0.1836	0.5594	-2.44528	-0.838022	1.60726
6	p4hb	2853	83	338	0.7769	2.367	-0.364181	1.24307	1.60725
16	tp53inp1	1539	14	57	0.2429	0.74	-2.04151	-0.434383	1.60712
12	bmpr1ab	3257	14	57	0.1148	0.3497	-3.12268	-1.51577	1.60691
8	tmco1	1120	15	61	0.3576	1.0882	-1.48354	0.121957	1.6055
20	ppil4	2532	15	61	0.1582	0.4813	-2.66009	-1.05496	1.60513
17	znf395a	2651	16	65	0.1612	0.4899	-2.63299	-1.02941	1.60358
9	fstl1b	1067	35	142	0.8759	2.659	-0.191145	1.41089	1.60203
19	lrp12	4638	18	73	0.1036	0.3145	-3.27076	-1.66882	1.60194
13	agpat5	3661	20	81	0.1459	0.4421	-2.77685	-1.17752	1.59933
19	tra2a	1414	22	89	0.4155	1.2576	-1.26704	0.330685	1.59773
9	col18a1	3989	67	271	0.4485	1.3574	-1.15679	0.440857	1.59764
3	rras	2331	25	101	0.2864	0.8657	-1.80385	-0.208044	1.5958
14	cul4b	4139	26	105	0.1677	0.5069	-2.57596	-0.980198	1.59576
10	arrdc3b	2810	27	109	0.2566	0.775	-1.96235	-0.367713	1.59464
18	nutf2	3512	53	213	0.403	1.2118	-1.31111	0.277164	1.58828
24	murcb	2667	63	253	0.6308	1.8953	-0.664723	0.922434	1.58716
7	mtm1	717	3	12	0.1117	0.3344	-3.16217	-1.58031	1.58186
24	zmynd11	4487	26	104	0.1547	0.4631	-2.69236	-1.11057	1.58179
23	fkbp1ab	472	3	12	0.1697	0.508	-2.55886	-0.977071	1.58179
Zv9_NA954	zgc:153713	349	3	12	0.2295	0.687	-2.12337	-0.541597	1.58177
1	chst10	1736	10	40	0.1538	0.4604	-2.70078	-1.11901	1.58177
15	dixdc1a	2474	10	40	0.1079	0.323	-3.2121	-1.63035	1.58175
13	nusap1	1937	12	48	0.1654	0.4951	-2.59588	-1.01418	1.5817
11	man2b1	3296	13	52	0.1053	0.3152	-3.24729	-1.66561	1.58167
9	dcun1d2a	1621	29	116	0.4777	1.4298	-1.06579	0.515823	1.58162
22	cers5	1738	16	64	0.2458	0.7357	-2.02438	-0.442791	1.58159
6	dtd1	912	4	16	0.1171	0.3505	-3.09406	-1.51247	1.58159
17	adssl1	4008	79	316	0.5263	1.5752	-0.926015	0.655544	1.58156
16	tfpt	1031	5	20	0.1295	0.3876	-2.94886	-1.36732	1.58154
16	rrp15	1007	7	28	0.1856	0.5555	-2.42965	-0.848115	1.58154
2	imp3	576	7	28	0.3245	0.9712	-1.62367	-0.0421448	1.58152
9	tmem182	1729	45	180	0.695	2.08	-0.524894	1.05659	1.58148
19	ctnnb2	3471	92	368	0.7078	2.1183	-0.498566	1.08291	1.58148
2	afg3l2	3459	25	100	0.193	0.5776	-2.37325	-0.791832	1.58142
20	cyp2v1	2138	10	40	0.1249	0.3738	-3.00104	-1.41962	1.58142
1	dpy30	541	8	32	0.3949	1.1818	-1.3404	0.240998	1.5814
15	schip1	1342	11	44	0.2189	0.6551	-2.19159	-0.610191	1.5814
3	map2k4a	1215	5	20	0.1099	0.3289	-3.18561	-1.60424	1.58137
7	ap1g1	2725	18	72	0.1764	0.5279	-2.503	-0.921636	1.58136
7	cebpg	2252	34	136	0.4032	1.2066	-1.3104	0.270959	1.58136
11	zgc:112255	708	5	20	0.1886	0.5644	-2.40652	-0.825185	1.58134
5	slc30a5	2694	15	60	0.1487	0.445	-2.74943	-1.16809	1.58134
22	add3a	2883	16	64	0.1482	0.4435	-2.75429	-1.17296	1.58132
5	oclnb	2180	12	48	0.147	0.4399	-2.76601	-1.18472	1.58129
17	coq6	1770	8	32	0.1207	0.3612	-3.05038	-1.46909	1.58129
Zv9_NA122	etv6	478	4	16	0.2235	0.6688	-2.16159	-0.580332	1.58126
18	irf2bp1	2222	11	44	0.1322	0.3956	-2.9191	-1.33785	1.58125
3	dctn5	1020	7	28	0.1833	0.5485	-2.44764	-0.86641	1.58123
8	vgll4l	1535	6	24	0.1044	0.3124	-3.25967	-1.67849	1.58118
5	med22	1283	5	20	0.1041	0.3115	-3.26382	-1.68265	1.58117
19	scamp3	2083	18	72	0.2308	0.6906	-2.11522	-0.534057	1.58117
19	zgc:92308	1700	9	36	0.1414	0.4231	-2.82204	-1.2409	1.58115
6	shmt2	1479	12	48	0.2167	0.6484	-2.20616	-0.625022	1.58114
17	nipal3	2723	13	52	0.1275	0.3815	-2.97132	-1.39021	1.58111
15	cuedc1b	1571	6	24	0.102	0.3052	-3.29322	-1.71213	1.58109
11	mbd1	2097	8	32	0.1019	0.3049	-3.29463	-1.71354	1.58109
1	kctd12.2	1477	7	28	0.1266	0.3788	-2.98154	-1.40045	1.58108
5	ntmt1	2012	16	64	0.2124	0.6355	-2.23508	-0.654013	1.58106
18	gro2	2334	11	44	0.1259	0.3767	-2.98954	-1.40847	1.58106
3	rnf113a	1063	4	16	0.1005	0.3007	-3.31459	-1.73356	1.58103
2	cdc34b	2438	18	72	0.1972	0.59	-2.3422	-0.761189	1.58101
21	nf2b	2154	10	40	0.124	0.371	-3.01147	-1.43047	1.581
16	eaf1	1407	7	28	0.1329	0.3976	-2.91148	-1.33057	1.5809
11	cnpy2	1010	4	16	0.1058	0.3165	-3.24045	-1.65968	1.58078
2	tnw	3595	207	827	1.5376	4.5962	0.62069	2.20044	1.57976
4	hsp90b1	2720	102	407	1.0014	2.9896	0.00203277	1.57996	1.57792
9	nckap1	4510	40	159	0.2368	0.7044	-2.0782	-0.505513	1.57269
8	nexn	3360	36	143	0.2861	0.8503	-1.80536	-0.233939	1.57142
25	tnni1al	866	35	139	1.0792	3.2069	0.109976	1.68118	1.57121
15	usp2a	2305	35	139	0.4055	1.2048	-1.30219	0.268806	1.571
5	sart3	4656	28	111	0.1606	0.4763	-2.63837	-1.07003	1.56834
21	rtn2b	1737	26	103	0.3997	1.1847	-1.32297	0.244534	1.56751
12	rab18a	2269	24	95	0.2825	0.8365	-1.82363	-0.257545	1.56608
20	rab10	1302	47	186	0.964	2.8542	-0.05288	1.51309	1.56597
2	cope	1099	40	158	0.9719	2.8724	-0.0411054	1.52226	1.56337
21	ddx46	3247	18	71	0.148	0.4369	-2.75623	-1.19459	1.56164
9	si:ch211-140m22.7	803	18	71	0.5986	1.7666	-0.740312	0.820984	1.5613
14	xiap	2098	16	63	0.2036	0.6	-2.29612	-0.736942	1.55918
6	zgc:56112	1963	16	63	0.2177	0.6412	-2.19952	-0.641131	1.55839
7	pnp5a	3076	47	185	0.408	1.2016	-1.29332	0.264969	1.55829
21	srsf1b	2825	29	114	0.2741	0.8063	-1.86717	-0.310593	1.55658
6	mybphb	1702	306	1202	4.801	14.1102	2.26334	3.81867	1.55533
7	zgc:174689	1324	96	377	1.9362	5.6891	0.953235	2.5082	1.55497
4	wif1	1867	13	51	0.1859	0.5458	-2.42732	-0.873529	1.55379
2	gng5	786	24	94	0.8154	2.3894	-0.294402	1.25665	1.55106
7	rab8b	1670	12	47	0.1919	0.5623	-2.3815	-0.830562	1.55094
21	txnl1	1624	22	86	0.3617	1.058	-1.46709	0.0813533	1.54845
12	tob1b	2184	42	164	0.5135	1.5003	-0.961536	0.585261	1.5468
5	anxa1a	1208	83	324	1.8348	5.3588	0.875631	2.42191	1.54628
9	ddx18	2166	31	121	0.3822	1.1161	-1.38756	0.158479	1.54604
11	tmem38a	1394	113	441	2.1646	6.3207	1.11411	2.66009	1.54598
10	ier3ip1	824	10	39	0.3241	0.9456	-1.62544	-0.0806828	1.54476
8	nt5dc2	2811	28	109	0.266	0.7747	-1.91045	-0.368272	1.54218
19	pdcd6ip	4173	37	144	0.2368	0.6895	-2.0782	-0.536357	1.54184
8	zgc:100920	1498	9	35	0.1604	0.4668	-2.64016	-1.09909	1.54107
3	rac3a	1677	9	35	0.1433	0.417	-2.80279	-1.26185	1.54094
7	ccnb3	1719	9	35	0.1398	0.4068	-2.83846	-1.29757	1.54089
23	idh3g	508	9	35	0.4731	1.3766	-1.07975	0.46112	1.54087
9	lnpa	2006	9	35	0.1198	0.3486	-3.06118	-1.52031	1.54087
8	srp19	2009	18	70	0.2393	0.6962	-2.06305	-0.522406	1.54064
9	ormdl1	1633	9	35	0.1472	0.4282	-2.76405	-1.22361	1.54044
3	wbp11	1995	9	35	0.1205	0.3505	-3.05278	-1.51247	1.5403
22	bcor	6522	26	101	0.1065	0.3094	-3.23094	-1.69241	1.53853
20	laptm4a	1818	34	132	0.4994	1.4507	-1.0017	0.536759	1.53846
5	hspa5	2340	102	396	1.164	3.3812	0.219103	1.75754	1.53844
8	magoh	639	25	97	1.0447	3.0329	0.0631025	1.6007	1.5376
10	ppwd1	1938	8	31	0.1102	0.3196	-3.18167	-1.64562	1.53606
18	ube2q1	2046	8	31	0.1044	0.3027	-3.25967	-1.72399	1.53568
3	tob1a	2192	40	155	0.4873	1.4128	-1.03709	0.498567	1.53566
6	gadd45ab	1193	8	31	0.1791	0.5192	-2.48108	-0.94561	1.53547
17	psen1	2348	16	62	0.182	0.5276	-2.45791	-0.922456	1.53545
15	tgfb1a	1569	8	31	0.1362	0.3948	-2.8761	-1.34077	1.53533
5	zgc:92510	1791	8	31	0.1193	0.3458	-3.06721	-1.53195	1.53526
20	hif1ab	3331	55	213	0.4409	1.2776	-1.18144	0.353448	1.53489
4	net1	2967	39	151	0.351	1.0168	-1.51042	0.0240501	1.53447
7	vimp	3602	31	120	0.2298	0.6656	-2.12149	-0.587251	1.53424
3	hagh	1739	15	58	0.2303	0.6664	-2.11835	-0.585518	1.53283
13	ldb3a	1324	45	174	0.9076	2.6257	-0.139856	1.39271	1.53256
13	sgpl1	3460	29	112	0.2238	0.6467	-2.15965	-0.628809	1.53084
4	zgc:123333	1763	7	27	0.106	0.306	-3.23773	-1.70835	1.52938
1	elmod2	5349	35	135	0.1747	0.5043	-2.51697	-0.987617	1.52935
16	cmc1	1263	7	27	0.148	0.4271	-2.75623	-1.22732	1.52891
11	slc35e1	1858	7	27	0.1006	0.2903	-3.31315	-1.78433	1.52882
24	trim55b	1674	7	27	0.1117	0.3223	-3.16217	-1.63348	1.52869
16	tgfbr2	2246	14	54	0.1665	0.4804	-2.58632	-1.05766	1.52866
20	ppp2r5ea	3371	21	81	0.1664	0.4801	-2.58719	-1.05856	1.52862
15	ckmb	1435	2049	7895	38.1294	109.923	5.25283	6.78035	1.52752
22	ssbp4	2539	27	104	0.284	0.8184	-1.81599	-0.289104	1.52688
3	hbbe1.1	1012	826	3181	21.7956	62.8018	4.44597	5.97273	1.52677
6	rae1	1562	20	77	0.3419	0.9849	-1.54831	-0.0219362	1.52638
21	slc3a2b	2028	46	177	0.6057	1.7438	-0.723301	0.802243	1.52554
23	dnajc11	2745	26	100	0.2529	0.7279	-1.9833	-0.458168	1.52514
14	upf3b	2301	13	50	0.1509	0.4342	-2.72824	-1.20354	1.5247
14	cab39l1	2352	13	50	0.1476	0.4247	-2.76014	-1.23545	1.52469
17	ahsa1l	1609	13	50	0.2158	0.6209	-2.21217	-0.687544	1.52462
13	tm9sf3	2057	19	73	0.2467	0.7091	-2.01911	-0.495919	1.52319
4	hmga2	1300	31	119	0.6368	1.8289	-0.651065	0.870984	1.52205
16	tax1bp1b	3192	62	238	0.5187	1.4897	-0.947	0.575032	1.52203
23	eno1a	1766	183	702	2.7671	7.9421	1.46838	2.98952	1.52114
8	si:dkey-6n6.7	2305	12	46	0.139	0.3987	-2.84674	-1.32659	1.52015
19	bet1	754	6	23	0.2125	0.6095	-2.2344	-0.714278	1.52012
12	ddit4	1333	6	23	0.1202	0.3447	-3.05637	-1.53654	1.51983
24	ctnna1	3732	41	157	0.2934	0.8405	-1.76901	-0.250663	1.51835
1	rbm47	7222	29	111	0.1072	0.3071	-3.22149	-1.70317	1.51832
15	postnb	3191	563	2151	4.7114	13.468	2.23616	3.75146	1.51531
3	znf207a	1918	22	84	0.3063	0.875	-1.70694	-0.192629	1.51431
12	kat7	2442	11	42	0.1203	0.3436	-3.05517	-1.54116	1.51402
13	lrrfip2	2330	11	42	0.1261	0.3601	-2.98725	-1.47349	1.51375
24	fam168b	1891	27	103	0.3813	1.0883	-1.39096	0.12209	1.51305
7	zgc:113413	1608	102	389	1.6939	4.8334	0.760357	2.27304	1.51268
15	hif1al	3145	123	469	1.0444	2.9795	0.0626882	1.57508	1.51239
3	mylpfa	1400	3730	14219	71.146	202.922	6.15271	7.66478	1.51207
13	tomm20a	1087	21	80	0.5159	1.4704	-0.954809	0.556218	1.51103
8	ampd1	2372	117	445	1.3172	3.7483	0.397485	1.90624	1.50875
2	gadd45bb	1197	5	19	0.1115	0.3171	-3.16476	-1.65694	1.50781
21	nop16	818	10	38	0.3264	0.9282	-1.61524	-0.107477	1.50777
14	polr1d	644	5	19	0.2073	0.5895	-2.27014	-0.762412	1.50773
11	rbm34	1392	10	38	0.1918	0.5454	-2.38225	-0.874587	1.50766
13	c1d	822	5	19	0.1624	0.4618	-2.62229	-1.11463	1.50766
17	strn3	3838	35	133	0.2435	0.6924	-2.03795	-0.530302	1.50765
22	hiat1b	2221	10	38	0.1202	0.3418	-3.05637	-1.54873	1.50764
16	dyrk1b	3933	35	133	0.2376	0.6756	-2.07333	-0.565737	1.5076
14	gpc4	1822	20	76	0.2931	0.8334	-1.77049	-0.262902	1.50758
19	vps72	1119	5	19	0.1193	0.3392	-3.06721	-1.55975	1.50746
23	tm9sf4	2353	30	114	0.3405	0.968	-1.55423	-0.0469061	1.50732
19	pleca	15886	87	330	0.1462	0.415	-2.77389	-1.26878	1.5051
21	spna2	7850	87	330	0.296	0.8399	-1.75628	-0.251693	1.50459
21	ik	2042	43	163	0.5623	1.5949	-0.830562	0.673475	1.50404
24	snai2	2992	38	144	0.3391	0.9616	-1.56017	-0.0564762	1.5037
2	wls	2620	38	144	0.3873	1.0981	-1.36844	0.135023	1.50346
15	zgc:162193	3678	14	53	0.1016	0.2879	-3.29889	-1.79631	1.50258
18	cstf3	2688	37	140	0.3676	1.0406	-1.44375	0.0574295	1.50118
2	selt1a	1341	18	68	0.3584	1.0131	-1.48032	0.0187908	1.49911
2	sec62	1320	9	34	0.1821	0.5146	-2.45712	-0.958449	1.49867
5	myst3	9056	40	151	0.1179	0.3331	-3.08424	-1.58593	1.49831
14	pls3	2422	87	328	0.9592	2.7058	-0.0600814	1.43606	1.49614
2	npc1	4994	39	147	0.2085	0.5881	-2.26181	-0.765842	1.49597
3	hmox1a	1411	13	49	0.246	0.6938	-2.02321	-0.527387	1.49582
11	bhlhe40	2738	34	128	0.3316	0.934	-1.59244	-0.0984901	1.49395
21	ankhd1	8455	34	128	0.1074	0.3025	-3.2188	-1.72495	1.49385
19	yars	2183	38	143	0.4648	1.3088	-1.10529	0.388256	1.49354
23	rca2.1	2313	38	143	0.4387	1.2352	-1.18866	0.304756	1.49342
9	dirc2	3045	12	45	0.1052	0.2953	-3.24866	-1.7597	1.48896
8	tmem127	1550	8	30	0.1378	0.3867	-2.85925	-1.37068	1.48857
12	tvp23b	1031	8	30	0.2072	0.5814	-2.27083	-0.782372	1.48846
6	ttc4	2021	8	30	0.1057	0.2966	-3.24182	-1.75336	1.48846
19	tmem238	1026	4	15	0.1041	0.2921	-3.26382	-1.77542	1.4884
16	crabp2a	2545	28	105	0.2938	0.8243	-1.76704	-0.278741	1.4883
24	nrp1a	3896	24	90	0.1645	0.4615	-2.60375	-1.11557	1.48819
20	atf6	1962	8	30	0.1089	0.3055	-3.19879	-1.71071	1.48808
3	ubald1b	1757	8	30	0.1216	0.3411	-3.03967	-1.55169	1.48798
19	cap1	1696	8	30	0.126	0.3534	-2.98839	-1.50059	1.4878
20	ctgfa	2118	47	176	0.5926	1.6603	-0.754845	0.731453	1.4863
8	ncor2	9984	58	217	0.1551	0.4343	-2.68864	-1.2032	1.48543
7	copb1	3239	50	187	0.4122	1.1535	-1.27855	0.206031	1.48458
3	zgc:195001	1741	34	127	0.5215	1.4575	-0.939233	0.543506	1.48274
22	si:dkey-286j15.1	2628	34	127	0.3455	0.9655	-1.5332	-0.0506369	1.48256
11	skib	3296	15	56	0.1215	0.3395	-3.04085	-1.55847	1.48238
17	zranb1b	2364	15	56	0.1694	0.4733	-2.56141	-1.07914	1.48227
18	pdcd10a	1283	15	56	0.3122	0.8721	-1.67941	-0.197418	1.48199
8	qars	1456	15	56	0.2751	0.7684	-1.86192	-0.380052	1.48187
14	fgfrl1a	2753	15	56	0.1455	0.4064	-2.78081	-1.29899	1.48182
23	cd63	1168	81	302	1.8519	5.166	0.889014	2.36905	1.48004
7	pik3c3	2891	11	41	0.1016	0.2834	-3.29889	-1.81904	1.47985
20	b4galt6	2277	11	41	0.129	0.3598	-2.95445	-1.47469	1.47975
7	abhd17c	2789	11	41	0.1053	0.2937	-3.24729	-1.76754	1.47975
11	mrto4	1064	11	41	0.2761	0.7699	-1.85668	-0.377238	1.47945
25	parvb	1390	18	67	0.3458	0.9631	-1.53195	-0.0542275	1.47772
24	ube2v2	2105	72	268	0.9134	2.5437	-0.130666	1.34693	1.4776
5	anxa1c	1169	18	67	0.4112	1.1451	-1.28205	0.195486	1.47754
25	pim3	2346	18	67	0.2049	0.5706	-2.28694	-0.809423	1.47751
2	arpc5a	3303	50	186	0.4042	1.1251	-1.30682	0.170066	1.47689
15	sirt2	2524	25	93	0.2645	0.7362	-1.91861	-0.441811	1.4768
14	npm1b	1547	7	26	0.1208	0.3358	-3.04919	-1.57428	1.47491
16	rragca	1332	7	26	0.1403	0.39	-2.83331	-1.35842	1.47489
22	ppap2c	1856	7	26	0.1007	0.2799	-3.31172	-1.83697	1.47476
9	ccnyl1	1399	7	26	0.1336	0.3713	-2.9039	-1.4293	1.4746
Zv9_NA923	pdcl3	1196	14	52	0.3126	0.8687	-1.67756	-0.203053	1.47451
13	desi2	1764	7	26	0.106	0.2945	-3.23773	-1.76361	1.47412
3	axin1	4732	24	89	0.1354	0.3758	-2.88459	-1.41192	1.47267
6	sec23b	3081	24	89	0.208	0.5771	-2.26528	-0.793082	1.47219
18	fam107b	1598	24	89	0.4011	1.1128	-1.31793	0.154207	1.47214
19	rxrba	2495	24	89	0.2569	0.7127	-1.96067	-0.488613	1.47205
20	zfp36l1b	3025	24	89	0.2119	0.5878	-2.23848	-0.766578	1.4719
20	sptlc2b	4768	34	126	0.1904	0.528	-2.39282	-0.921363	1.47146
22	atad3b	1496	10	37	0.1785	0.4942	-2.48592	-1.0168	1.46912
25	tnni2a.4	831	1325	4901	42.5779	117.835	5.41203	6.88062	1.46859
20	prpf39	2587	33	122	0.3406	0.9422	-1.55381	-0.0858795	1.46793
10	ambp	1297	33	122	0.6794	1.8794	-0.557646	0.91028	1.46793
25	gabarapl2	868	13	48	0.3999	1.1049	-1.32225	0.143929	1.46618
16	ubqln4	3227	52	192	0.4303	1.1888	-1.21655	0.249518	1.46607
13	cfl1	1142	146	539	3.4139	9.43	1.77143	3.23726	1.46583
5	prkaa1	1943	13	48	0.1787	0.4936	-2.48431	-1.01856	1.46575
6	rgs4	2619	32	118	0.3263	0.9002	-1.61568	-0.151667	1.46402
13	psap	2382	108	398	1.2107	3.3383	0.275853	1.73912	1.46326
8	rbm39b	2623	19	70	0.1934	0.5332	-2.37027	-0.907224	1.46304
24	pdia4	2315	44	162	0.5075	1.3981	-0.978492	0.483478	1.46197
4	tnnt2e	1693	47	173	0.7413	2.0416	-0.431851	1.02971	1.46156
23	ppdpfb	762	94	346	3.2941	9.0721	1.71989	3.18144	1.46155
22	manf	1059	25	92	0.6304	1.7357	-0.665638	0.795526	1.46116
18	mapk6	2190	28	103	0.3414	0.9397	-1.55042	-0.0897125	1.46071
24	txndc5	3014	77	283	0.6822	1.876	-0.551712	0.907668	1.45938
8	efhd2	3100	24	88	0.2067	0.5672	-2.27432	-0.818045	1.45627
15	traf4a	3072	12	44	0.1043	0.2862	-3.26105	-1.80485	1.4562
6	tex264a	1784	9	33	0.1347	0.3696	-2.89207	-1.43592	1.45615
1	akap8l	2310	42	154	0.4855	1.332	-1.04243	0.413605	1.45603
10	auh	1908	18	66	0.2519	0.6911	-1.98902	-0.533013	1.45601
19	tomm7	534	12	44	0.6001	1.6463	-0.736701	0.719236	1.45594
13	mmrn2a	4484	18	66	0.1072	0.2941	-3.22149	-1.76557	1.45592
23	zgc:158296	1115	12	44	0.2874	0.7884	-1.79882	-0.342982	1.45584
11	rfc4	1225	6	22	0.1308	0.3588	-2.93446	-1.47871	1.45575
20	katnbl1	1571	6	22	0.102	0.2798	-3.29322	-1.83748	1.45574
5	riok2	1760	12	44	0.1821	0.4995	-2.45712	-1.00141	1.4557
16	gpd1l	2452	12	44	0.1307	0.3585	-2.93556	-1.47991	1.45564
21	ncam1a	2712	12	44	0.1182	0.3242	-3.08058	-1.625	1.45558
17	ctsl.1	1265	6	22	0.1267	0.3475	-2.9804	-1.52487	1.45552
3	mief1	2761	12	44	0.1161	0.3184	-3.10644	-1.65104	1.45539
11	mapk14b	1531	6	22	0.1047	0.2871	-3.25553	-1.80032	1.4552
15	sst1.1	685	3	11	0.117	0.3208	-3.0953	-1.64021	1.45509
14	selt2	1677	47	172	0.7484	2.0492	-0.418099	1.03507	1.45317
10	tln1	7929	35	128	0.1179	0.3225	-3.08424	-1.63258	1.45166
10	ubl3a	2328	29	106	0.3326	0.9097	-1.5881	-0.136521	1.45158
19	ptp4a2b	2200	52	190	0.6312	1.7255	-0.663808	0.787023	1.45083
7	aktip	2115	26	95	0.3283	0.8974	-1.60687	-0.156161	1.45071
24	cdv3	2097	49	179	0.624	1.7055	-0.680359	0.770203	1.45056
1	pwp2h	2930	23	84	0.2096	0.5728	-2.25422	-0.803871	1.45035
2	thoc1	2071	23	84	0.2966	0.8104	-1.75336	-0.303276	1.45008
23	csrp1a	2645	17	62	0.1716	0.4683	-2.54279	-1.09446	1.44833
3	lgals2a	868	17	62	0.523	1.4271	-0.93509	0.513097	1.44819
5	micu2	2359	14	51	0.1585	0.4319	-2.65735	-1.2112	1.44616
19	bat1	1897	11	40	0.1548	0.4213	-2.69143	-1.24705	1.44438
3	zgc:55558	2133	22	80	0.2754	0.7494	-1.86035	-0.416173	1.44417
19	s100u	2367	33	120	0.3723	1.0129	-1.42542	0.018506	1.44393
3	rac1b	1322	11	40	0.2222	0.6045	-2.17	-0.726162	1.44384
2	prpf38b	2128	22	80	0.2761	0.7511	-1.85668	-0.412904	1.44378
9	nfe2l2a	2197	30	109	0.3646	0.9913	-1.45557	-0.0125918	1.44298
16	epn1	2714	19	69	0.1869	0.508	-2.41958	-0.977071	1.44251
1	zgc:77849	1906	43	156	0.6024	1.6353	-0.731182	0.709564	1.44075
25	api5	2833	67	243	0.6315	1.7138	-0.663123	0.777207	1.44033
12	aldoab	1371	297	1077	5.7848	15.6952	2.53227	3.97225	1.43998
14	casp3b	846	8	29	0.2525	0.6849	-1.98559	-0.546014	1.43957
6	sys1	1237	8	29	0.1727	0.4684	-2.53358	-1.09416	1.43942
23	jph2	3100	77	279	0.6633	1.7982	-0.592245	0.846562	1.43881
9	zgc:165571	781	29	105	0.9916	2.6861	-0.0121553	1.42552	1.43767
18	cotl1	1261	181	655	3.833	10.378	1.93848	3.37546	1.43698
9	wdr75	2770	13	47	0.1253	0.339	-2.99643	-1.5606	1.43583
3	prkcsh	1915	39	141	0.5438	1.4711	-0.878825	0.556905	1.43573
16	bves	1827	13	47	0.19	0.514	-2.39585	-0.960132	1.43572
20	dtnba	3028	54	195	0.4762	1.2867	-1.07033	0.363687	1.43402
18	mbtps1	4144	23	83	0.1482	0.4002	-2.75429	-1.32117	1.43311
23	eno3	1488	266	960	4.7736	12.8901	2.25508	3.68819	1.43311
8	osbpl9	3264	23	83	0.1882	0.5081	-2.40958	-0.976787	1.4328
3	gtpbp1	2998	23	83	0.2049	0.5531	-2.28694	-0.854362	1.43258
20	hnrnpub	4350	114	411	0.6998	1.8877	-0.514965	0.916637	1.4316
9	zgc:112056	1265	5	18	0.1055	0.2843	-3.24455	-1.81446	1.43009
3	alkbh7	1286	5	18	0.1038	0.2797	-3.26798	-1.838	1.42999
13	msxc	942	5	18	0.1417	0.3818	-2.81899	-1.38907	1.42991
19	seh1l	2939	20	72	0.1817	0.4895	-2.46029	-1.03059	1.4297
2	si:ch211-235o23.1	1649	15	54	0.2429	0.6543	-2.04151	-0.611954	1.42955
2	puf60a	2100	25	90	0.3179	0.8563	-1.65331	-0.223795	1.42951
11	thoc7	771	5	18	0.1732	0.4665	-2.52941	-1.10002	1.42939
19	tpd52	924	5	18	0.1445	0.3892	-2.79076	-1.36138	1.42938
21	hspb11	924	5	18	0.1445	0.3892	-2.79076	-1.36138	1.42938
19	fuca1	1660	25	90	0.4022	1.0832	-1.31398	0.115313	1.42929
21	sgcd	2141	15	54	0.1871	0.5039	-2.41804	-0.988762	1.42928
6	arfrp1	830	5	18	0.1609	0.4333	-2.63567	-1.20653	1.42915
5	tagln2	1310	62	223	1.2638	3.4011	0.33778	1.76601	1.42823
15	sh3bgr	2157	62	223	0.7676	2.0656	-0.381555	1.04657	1.42812
6	pik3r3b	7889	37	133	0.1252	0.3368	-2.99758	-1.56999	1.42759
24	anxa13	2028	64	230	0.8427	2.2659	-0.246892	1.18009	1.42698
2	tmem59	1453	27	97	0.4962	1.3338	-1.01098	0.415553	1.42653
11	dda1	1875	17	61	0.2421	0.65	-2.04627	-0.621466	1.4248
8	ufd1l	1308	17	61	0.3471	0.9318	-1.52654	-0.101892	1.42464
2	copa	4089	87	312	0.5682	1.5245	-0.815504	0.608346	1.42385
2	vmhc	5991	29	104	0.1293	0.3468	-2.95109	-1.52778	1.42331
3	mgrn1b	2654	12	43	0.1207	0.3237	-3.05038	-1.62723	1.42316
7	zfand6	1489	12	43	0.2152	0.577	-2.21618	-0.793332	1.42285
11	egln1	1948	12	43	0.1645	0.441	-2.60375	-1.18112	1.42264
10	zpr1	1726	12	43	0.1857	0.4978	-2.42888	-1.00633	1.42254
22	sde2	1866	19	68	0.2719	0.7281	-1.8788	-0.457772	1.42103
16	ubr5	8901	57	204	0.171	0.4579	-2.54785	-1.12686	1.42098
8	gid8a	1365	7	25	0.1369	0.3659	-2.8687	-1.45044	1.41826
10	nt5c2l1	2253	14	50	0.1659	0.4434	-2.59153	-1.17329	1.41824
14	bscl2l	1417	7	25	0.1319	0.3525	-2.92237	-1.50426	1.41811
25	metap2b	4848	63	225	0.347	0.9273	-1.52695	-0.108876	1.41807
7	zgc:101810	1423	14	50	0.2627	0.702	-1.92846	-0.510437	1.41802
21	clica	1449	14	50	0.258	0.6894	-1.9545	-0.536566	1.41794
25	bnip2	1792	7	25	0.1043	0.2787	-3.26105	-1.84316	1.41789
15	si:dkey-260j18.2	2782	14	50	0.1344	0.3591	-2.89529	-1.4775	1.41779
10	pdlim5b	3043	14	50	0.1229	0.3283	-3.02433	-1.60687	1.41746
6	thumpd3	1619	7	25	0.1155	0.3085	-3.11391	-1.69661	1.4173
7	tnni2b.1	1142	44	157	1.0289	2.7468	0.0411168	1.45776	1.41664
11	jupa	3237	104	371	0.8579	2.2899	-0.221102	1.19529	1.41639
16	kpna5	3309	30	107	0.2421	0.6461	-2.04627	-0.630148	1.41612
2	upf1	3905	16	57	0.1094	0.2916	-3.19218	-1.77789	1.4143
19	si:ch211-195b13.1	2957	16	57	0.1445	0.3851	-2.79076	-1.37666	1.4141
13	map4k5	3736	16	57	0.1144	0.3048	-3.12771	-1.71402	1.4137
15	alcamb	3083	50	178	0.4331	1.1535	-1.20719	0.206031	1.41323
22	tcf3b	5205	43	153	0.2206	0.5873	-2.18043	-0.767806	1.41262
19	ppp1r1b	1486	9	32	0.1617	0.4302	-2.62852	-1.21689	1.41163
19	med10	777	18	64	0.6186	1.6457	-0.692898	0.71871	1.41161
12	casp7	2636	29	103	0.2938	0.7807	-1.76704	-0.357141	1.4099
6	ctsz	1386	20	71	0.3853	1.0235	-1.37591	0.0335252	1.40943
17	yth2	2035	11	39	0.1443	0.3829	-2.79276	-1.38492	1.40783
23	tnnc2	1466	1546	5482	28.1608	74.7126	4.81562	6.22328	1.40766
1	dnajb1b	1731	11	39	0.1697	0.4501	-2.55886	-1.15165	1.40721
12	mkl1b	4538	22	78	0.1295	0.3434	-2.94886	-1.542	1.40687
10	tmed2	1566	63	223	1.0743	2.8451	0.10341	1.50848	1.40507
18	kif23	3115	13	46	0.1114	0.295	-3.16605	-1.76116	1.40489
15	psenen	956	13	46	0.3631	0.9614	-1.46152	-0.0567763	1.40475
22	necap2	1515	13	46	0.2291	0.6066	-2.12589	-0.721159	1.40473
9	coq10b	906	13	46	0.3832	1.0144	-1.38379	0.0206409	1.40443
13	pax2a	2928	13	46	0.1186	0.3139	-3.0757	-1.67158	1.40413
5	suds3	1540	15	53	0.2601	0.6876	-1.94281	-0.540338	1.40247
8	smarcb1a	1463	15	53	0.2738	0.7238	-1.86875	-0.466317	1.40244
21	zmat2	1104	17	60	0.4112	1.0859	-1.28205	0.118905	1.40096
7	celf1	2536	34	120	0.358	0.9454	-1.48193	-0.080988	1.40094
14	mospd1	1243	17	60	0.3652	0.9644	-1.4532	-0.0522815	1.40092
21	pgk1	1902	170	600	2.3868	6.3027	1.25508	2.65597	1.40089
14	hspa9	3052	138	487	1.2074	3.1881	0.271916	1.6727	1.40079
12	g6pca.2	2331	38	134	0.4353	1.1486	-1.19988	0.199889	1.39977
7	ache	2555	38	134	0.3972	1.0479	-1.33203	0.0675148	1.39954
3	rnps1	1288	21	74	0.4354	1.1479	-1.19955	0.19901	1.39856
2	zswim5	3456	21	74	0.1623	0.4278	-2.62318	-1.22496	1.39822
5	msna	3558	90	317	0.6755	1.7801	-0.565951	0.831966	1.39792
14	csnk1a1	2332	73	257	0.8359	2.2019	-0.25858	1.13876	1.39734
9	si:dkey-67c22.2	5294	25	88	0.1261	0.3321	-2.98725	-1.59027	1.39698
21	hnrnph1l	1828	56	197	0.8181	2.1532	-0.289633	1.10649	1.39612
6	capza1a	1759	63	221	0.9564	2.5102	-0.0642989	1.32781	1.39211
6	rtn4a	2461	185	648	2.0074	5.2608	1.00534	2.39528	1.38995
5	lysmd3	1581	6	21	0.1013	0.2654	-3.30315	-1.91371	1.38945
18	zgc:171298	898	4	14	0.1189	0.3115	-3.07206	-1.68265	1.38941
10	nrarpa	3178	18	63	0.1512	0.3961	-2.72537	-1.33603	1.38935
14	zgc:153018	2131	8	28	0.1002	0.2625	-3.3189	-1.92956	1.38935
12	chad	2597	10	35	0.1028	0.2693	-3.28195	-1.89266	1.38929
20	gtf2a1	2706	18	63	0.1776	0.4652	-2.49322	-1.10405	1.38917
10	vps36	1752	8	28	0.1219	0.3193	-3.03611	-1.64697	1.38914
14	zgc:112315	818	10	35	0.3264	0.8549	-1.61524	-0.226156	1.38909
18	nucb2b	2038	10	35	0.131	0.3431	-2.93225	-1.54326	1.38899
22	ing5a	931	4	14	0.1147	0.3004	-3.12394	-1.735	1.38894
1	pin1	430	6	21	0.3726	0.9758	-1.42426	-0.0353278	1.38893
11	nid1b	640	4	14	0.1669	0.4371	-2.58286	-1.19393	1.38893
12	csnk1e	2282	10	35	0.117	0.3064	-3.0953	-1.70646	1.38883
19	mrpl36	619	10	35	0.4314	1.1297	-1.21287	0.175952	1.38882
17	tfb2m	1861	14	49	0.2009	0.5261	-2.31538	-0.926564	1.38882
5	ube2g1a	2172	16	56	0.1967	0.5151	-2.34586	-0.957048	1.38881
13	mcfd2	1095	8	28	0.1951	0.5109	-2.35764	-0.968859	1.38878
21	mrpl22	697	8	28	0.3065	0.8026	-1.70599	-0.317229	1.38876
12	pelo	1371	10	35	0.1948	0.5101	-2.35986	-0.97112	1.38874
16	bola1	880	4	14	0.1214	0.3179	-3.04204	-1.65331	1.38873
4	strap	1822	26	91	0.3811	0.9979	-1.39172	-0.00301839	1.3887
21	ptpra	3634	20	70	0.147	0.3849	-2.76601	-1.37741	1.38861
16	grwd1	1586	18	63	0.3031	0.7936	-1.72209	-0.333498	1.38859
13	degs1	1492	18	63	0.3222	0.8436	-1.63393	-0.245352	1.38857
3	mettl2a	1348	8	28	0.1585	0.415	-2.65735	-1.26878	1.38857
12	zgc:76887	2206	14	49	0.1695	0.4438	-2.56056	-1.17199	1.38857
20	actr10	2457	20	70	0.2174	0.5692	-2.20151	-0.812967	1.38854
2	zgc:158364	3718	18	63	0.1293	0.3385	-2.95109	-1.56273	1.38836
17	lrrc57	1339	6	21	0.1197	0.3133	-3.06238	-1.67434	1.38805
17	ctsba	1459	73	255	1.3361	3.492	0.418039	1.80406	1.38602
12	pvalb2	711	3032	10591	113.875	297.616	6.83131	8.21731	1.386
10	reep5	2160	47	164	0.5811	1.517	-0.783117	0.601231	1.38435
7	serf2	1297	41	143	0.8441	2.2029	-0.244497	1.13941	1.38391
4	slc38a4	4960	29	101	0.1561	0.4068	-2.67937	-1.29757	1.38179
13	irf2bp2a	2154	29	101	0.3595	0.9368	-1.4759	-0.0941716	1.38172
13	marcksl1a	1666	150	522	2.4043	6.2601	1.26562	2.64619	1.38057
23	scn8aa	6811	27	94	0.1059	0.2757	-3.23909	-1.85878	1.38031
15	zgc:66101	3720	23	80	0.1651	0.4297	-2.5985	-1.21856	1.37994
11	gnb4b	2165	21	73	0.259	0.6737	-1.94892	-0.5698	1.37912
7	eif4g2a	3974	124	431	0.8332	2.1669	-0.263248	1.11564	1.37889
1	ucp1	2474	21	73	0.2267	0.5895	-2.14108	-0.762412	1.37867
14	tgfbi	3030	219	761	1.9301	5.018	0.948683	2.32712	1.37843
15	akap1b	3083	19	66	0.1646	0.4277	-2.60288	-1.2253	1.37758
23	hsd17b10	1253	17	59	0.3623	0.9408	-1.4647	-0.0880247	1.37668
7	pfdn2	1829	47	163	0.6862	1.7806	-0.543278	0.832372	1.37565
17	pygb	3567	15	52	0.1123	0.2913	-3.15444	-1.77937	1.37507
10	anxa3b	1669	15	52	0.24	0.6225	-2.05883	-0.683831	1.375
5	ppapdc3	2693	13	45	0.1289	0.3339	-2.95556	-1.58247	1.3731
9	dct	1868	50	173	0.7148	1.8504	-0.484368	0.887845	1.37221
19	prrc2a	8416	74	256	0.2348	0.6077	-2.09043	-0.718545	1.37189
3	gps1	1821	24	83	0.3519	0.9107	-1.50672	-0.134936	1.37179
7	nucb2a	1813	48	166	0.707	1.8294	-0.500197	0.871378	1.37158
8	mob3a	1410	11	38	0.2083	0.5385	-2.2632	-0.892955	1.37024
20	slc35b2	2813	11	38	0.1044	0.2699	-3.25967	-1.88945	1.37022
1	sparcl1	1922	11	38	0.1528	0.395	-2.71019	-1.34004	1.37015
9	usp9	7656	55	190	0.1918	0.4958	-2.38225	-1.01214	1.37011
11	slc22a7a	2023	11	38	0.1452	0.3753	-2.78379	-1.41385	1.36994
14	tnip1	2326	31	107	0.3559	0.9191	-1.49042	-0.121691	1.36873
2	ptprfb	7680	40	138	0.1391	0.359	-2.8457	-1.4779	1.3678
11	mfn1b	2916	20	69	0.1832	0.4728	-2.44843	-1.08067	1.36776
19	ywhaz	1719	185	638	2.8739	7.4154	1.52301	2.89053	1.36751
1	mylz3	965	2545	8773	70.4255	181.639	6.13803	7.50493	1.36691
16	rnf115	1710	9	31	0.1405	0.3622	-2.83126	-1.4651	1.36615
2	yipf1	1886	9	31	0.1274	0.3284	-2.97245	-1.60643	1.36602
11	irf2bp2b	2117	18	62	0.227	0.5851	-2.13917	-0.77322	1.36595
20	pla2g7	1964	18	62	0.2447	0.6307	-2.03086	-0.664951	1.3659
2	tceb1b	875	27	93	0.824	2.1236	-0.279266	1.08652	1.36579
14	pfdn6	578	9	31	0.4158	1.0716	-1.266	0.0997799	1.36578
17	syncripl	2346	18	62	0.2049	0.528	-2.28694	-0.921363	1.36557
21	eri1	1610	9	31	0.1493	0.3847	-2.74362	-1.37816	1.36546
4	chst11	2373	9	31	0.1013	0.261	-3.30315	-1.93782	1.36533
23	pfkma	2600	43	148	0.4416	1.1373	-1.17916	0.185626	1.36478
6	cyfip1	4111	41	141	0.2663	0.6853	-1.90882	-0.545171	1.36365
15	timm50	1807	16	55	0.2364	0.6081	-2.08064	-0.717596	1.36304
16	abhd16a	2169	16	55	0.197	0.5066	-2.34366	-0.981053	1.36261
1	cct4	1872	142	488	2.0256	5.2084	1.01836	2.38084	1.36249
5	LOC569045	2715	16	55	0.1574	0.4047	-2.6674	-1.30504	1.36236
12	waca	2197	23	79	0.2796	0.7184	-1.83851	-0.477121	1.36139
14	immt	2890	53	182	0.4897	1.2582	-1.03	0.331373	1.36137
14	lman2	1861	37	127	0.5309	1.3635	-0.913461	0.447325	1.36079
10	rab6a	1976	37	127	0.5	1.2841	-0.999971	0.360769	1.36074
25	adam10b	3296	14	48	0.1134	0.291	-3.14038	-1.78086	1.35952
11	mapkapk2a	3214	28	96	0.2326	0.5968	-2.10401	-0.744656	1.35936
7	mmp14a	3461	35	120	0.27	0.6927	-1.88892	-0.529677	1.35924
11	dido1	2693	14	48	0.1388	0.3561	-2.84882	-1.48961	1.35921
5	si:ch211-191d15.2	975	14	48	0.3834	0.9836	-1.38304	-0.0238417	1.3592
12	cox11	1275	7	24	0.1466	0.3761	-2.76994	-1.41077	1.35917
21	zgc:171957	212	7	24	0.8817	2.2619	-0.181624	1.17754	1.35917
21	ndufa2	383	7	24	0.4881	1.252	-1.03472	0.324246	1.35897
3	pitpnbl	1764	28	96	0.4239	1.0873	-1.23817	0.120763	1.35893
16	hfe2	1709	7	24	0.1094	0.2806	-3.19218	-1.83336	1.35882
20	slc30a1a	2980	21	72	0.1882	0.4827	-2.40958	-1.05077	1.35881
18	napab	1577	14	48	0.2371	0.6081	-2.07637	-0.717596	1.35878
3	carhsp1	1260	7	24	0.1484	0.3806	-2.75234	-1.39361	1.35873
16	ptpn2a	1786	7	24	0.1047	0.2685	-3.25553	-1.89695	1.35858
3	zgc:64085	1646	7	24	0.1136	0.2913	-3.13784	-1.77937	1.35847
3	lfng	2983	33	113	0.2954	0.7569	-1.75921	-0.401806	1.3574
2	arf1	5093	92	315	0.4824	1.2357	-1.05167	0.30534	1.35701
23	dgkaa	3320	19	65	0.1528	0.3912	-2.71019	-1.35398	1.3562
13	erlec1	4166	19	65	0.1218	0.3117	-3.0373	-1.68172	1.35557
5	mthfd2	4642	31	106	0.1783	0.4562	-2.48754	-1.13223	1.35531
18	cirh1a	2245	12	41	0.1427	0.3649	-2.80884	-1.45439	1.35445
25	ctdspl2a	2495	12	41	0.1284	0.3283	-2.96117	-1.60687	1.3543
3	adsl	1690	48	164	0.7584	1.9389	-0.39895	0.955246	1.3542
14	ube2a	1586	36	123	0.6061	1.5495	-0.722348	0.631812	1.35416
3	luc7l3	2039	24	82	0.3143	0.8035	-1.66974	-0.315612	1.35413
14	gsr	1976	12	41	0.1622	0.4146	-2.62407	-1.27017	1.35389
22	hnrnpm	2491	65	222	0.6968	1.7806	-0.521163	0.832372	1.35353
Zv9_NA706	hadhb	1940	53	181	0.7295	1.8641	-0.455	0.898487	1.35349
13	ube2d3	1120	53	181	1.2637	3.2289	0.337665	1.69105	1.35338
20	actc1a	1300	172	587	3.5331	9.0216	1.82094	3.17338	1.35245
25	zgc:162618	2006	17	58	0.2263	0.5777	-2.14363	-0.791583	1.35205
Zv9_NA991	ddah1	1589	17	58	0.2857	0.7293	-1.80738	-0.455396	1.35198
19	slc2a3a	3737	17	58	0.1215	0.3101	-3.04085	-1.68915	1.3517
25	tnnt2d	949	56	191	1.5758	4.0212	0.656094	2.00763	1.35154
13	col9a1	2796	247	841	2.359	6.0096	1.23818	2.58727	1.34909
17	styx	1205	5	17	0.1108	0.2819	-3.17384	-1.82669	1.34715
6	zgc:174863	1787	10	34	0.1494	0.3801	-2.74265	-1.39551	1.34714
2	uck2b	1766	15	51	0.2268	0.577	-2.14044	-0.793332	1.34711
15	cldne	1921	50	170	0.695	1.7681	-0.524894	0.822208	1.3471
18	serpini1	901	5	17	0.1482	0.377	-2.75429	-1.40733	1.34696
19	cthrc1a	1262	15	51	0.3174	0.8074	-1.65558	-0.308627	1.34695
7	rab1ba	2972	70	238	0.629	1.6	-0.668845	0.678081	1.34693
10	faub	726	5	17	0.1839	0.4678	-2.44293	-1.09601	1.34692
13	bsdc1	1982	20	68	0.2695	0.6855	-1.89159	-0.54475	1.34684
3	rbbp6	7213	40	136	0.1481	0.3767	-2.75526	-1.40847	1.34679
4	si:dkey-48p11.3	1201	5	17	0.1112	0.2828	-3.16864	-1.82209	1.34655
15	fgf12b	1060	5	17	0.126	0.3204	-2.98839	-1.64201	1.34638
3	zgc:198419	892	23	78	0.6885	1.7471	-0.53845	0.80497	1.34342
20	eif2b4	2121	23	78	0.2896	0.7348	-1.78782	-0.444557	1.34326
8	trim33	4049	18	61	0.1187	0.301	-3.07449	-1.73212	1.34237
20	serpinb1	1250	13	44	0.2777	0.7033	-1.84835	-0.507767	1.34058
21	birc2	2601	39	132	0.4004	1.014	-1.32045	0.0200719	1.34052
19	ptpn2b	1983	13	44	0.1751	0.4433	-2.51367	-1.17361	1.34005
20	pdip5	1962	47	159	0.6397	1.6191	-0.64451	0.695201	1.33971
6	rheb	2222	42	142	0.5047	1.2768	-0.986473	0.352544	1.33902
20	snx3	1249	21	71	0.449	1.1358	-1.15518	0.183722	1.3389
20	chac1	1521	84	284	1.4748	3.7306	0.560529	1.89941	1.33888
2	prpf4ba	1867	8	27	0.1144	0.2889	-3.12771	-1.79131	1.33641
23	tgm2a	2074	24	81	0.309	0.7803	-1.69427	-0.357881	1.33639
4	ppp6r2a	3325	16	54	0.1285	0.3245	-2.96005	-1.62367	1.33638
Zv9_scaffold3511	psmd7	1511	48	162	0.8483	2.1421	-0.237337	1.09903	1.33637
16	snx27b	2062	8	27	0.1036	0.2616	-3.27076	-1.93451	1.33625
13	chuk	3287	40	135	0.325	0.8206	-1.62144	-0.285231	1.33621
10	phax	1513	8	27	0.1412	0.3565	-2.82409	-1.48799	1.3361
2	smg7	3729	24	81	0.1719	0.434	-2.54027	-1.2042	1.33607
12	etv4	1825	8	27	0.1171	0.2956	-3.09406	-1.75823	1.33583
11	gnai2a	2591	59	199	0.6081	1.5345	-0.717596	0.617778	1.33537
3	hbae1	536	513	1730	25.5577	64.4867	4.67569	6.01093	1.33524
17	spint1a	2322	62	209	0.713	1.7983	-0.488006	0.846642	1.33465
18	eif4g2b	4163	146	492	0.9365	2.3613	-0.0946337	1.23959	1.33422
12	mrpl38	1249	19	64	0.4062	1.0238	-1.2997	0.033948	1.33365
18	ube2na	1795	71	239	1.0562	2.6602	0.0788967	1.41154	1.33264
20	arpc5b	1633	41	138	0.6705	1.6884	-0.576669	0.755665	1.33233
1	smox	1906	11	37	0.1541	0.3879	-2.69797	-1.36621	1.33176
5	papd4	2089	11	37	0.1406	0.3539	-2.83023	-1.49855	1.33168
13	klc1a	2213	11	37	0.1327	0.334	-2.91365	-1.58204	1.33161
2	csnk1g2a	1529	11	37	0.1921	0.4835	-2.38	-1.04838	1.33161
8	alas2	2482	22	74	0.2367	0.5957	-2.07881	-0.747318	1.33149
3	traf7	3310	14	47	0.1129	0.2837	-3.14675	-1.81751	1.32924
9	nup35	1646	14	47	0.2271	0.5705	-2.13854	-0.809676	1.32886
16	m6pr	1957	14	47	0.191	0.4798	-2.38828	-1.05946	1.32882
20	dsc2l	3423	14	47	0.1092	0.2743	-3.19482	-1.86612	1.3287
7	st5	3459	17	57	0.1312	0.3292	-2.93005	-1.60292	1.32713
25	cox5aa	1268	94	315	1.9796	4.9634	0.985216	2.31133	1.32612
17	actc1b	1251	5284	17702	112.791	282.718	6.81751	8.14322	1.32571
7	myl12.1	1201	229	767	5.0917	12.7597	2.34815	3.67352	1.32537
13	mark3	3396	20	67	0.1573	0.3942	-2.66832	-1.34296	1.32535
5	rnf128a	1918	20	67	0.2785	0.6979	-1.8442	-0.518887	1.32531
2	zgc:158450	5393	81	271	0.4011	1.004	-1.31793	0.00577364	1.3237
11	pmela	2664	88	294	0.8821	2.205	-0.18097	1.14079	1.32175
15	hnrnpl2	1824	74	247	1.0834	2.7056	0.115579	1.43595	1.32037
13	epcam	1279	160	534	3.3406	8.3418	1.74011	3.06036	1.32025
Zv9_scaffold3504	mib	1777	9	30	0.1352	0.3373	-2.88673	-1.56785	1.31887
10	inip	618	3	10	0.1296	0.3233	-2.94775	-1.62901	1.31874
14	zgc:55891	2921	15	50	0.1371	0.342	-2.86659	-1.54789	1.3187
14	LOC100002196	703	18	60	0.6837	1.7052	-0.548544	0.769949	1.31849
20	tmed5	1359	12	40	0.2358	0.5881	-2.0843	-0.765842	1.31846
12	bccip	1087	33	110	0.8107	2.0219	-0.302742	1.01572	1.31846
9	itm2bb	1451	81	270	1.4907	3.7178	0.576	1.89445	1.31845
18	sspn	1192	9	30	0.2016	0.5028	-2.31036	-0.991915	1.31845
6	caskb	1921	9	30	0.1251	0.312	-2.99873	-1.68034	1.3184
16	caspa	1474	6	20	0.1087	0.2711	-3.20144	-1.88305	1.31839
16	ano10a	2641	18	60	0.182	0.4539	-2.45791	-1.13952	1.31839
17	fam98b	1293	6	20	0.1239	0.309	-3.01264	-1.69427	1.31836
23	wu:fc13c02	5535	24	80	0.1158	0.2888	-3.11017	-1.79181	1.31836
10	ptpn11a	2085	12	40	0.1537	0.3833	-2.70172	-1.38342	1.3183
9	dhrs12	1570	9	30	0.1531	0.3818	-2.70736	-1.38907	1.31829
19	pdk4	2287	9	30	0.1051	0.2621	-3.25003	-1.93176	1.31827
23	pkig	1442	9	30	0.1667	0.4157	-2.58459	-1.26635	1.31824
17	mrpl35	657	6	20	0.2439	0.6082	-2.03558	-0.717359	1.31822
16	zgc:56148	2718	12	40	0.1179	0.294	-3.08424	-1.76606	1.31818
Zv9_NA913	wdr46	488	3	10	0.1642	0.4094	-2.60639	-1.28838	1.318
7	eif4a1a	2668	208	692	2.0818	5.1821	1.05784	2.37354	1.3157
6	cav3	1039	43	143	1.1052	2.7499	0.144321	1.45938	1.31506
10	vcanb	5586	56	186	0.2677	0.6653	-1.90126	-0.587901	1.31336
19	col1a2	5105	418	1388	2.1865	5.4323	1.12863	2.44157	1.31294
7	chmp5b	1390	22	73	0.4226	1.0493	-1.2426	0.069441	1.31204
23	atp6ap1b	2028	22	73	0.2897	0.7192	-1.78732	-0.475515	1.3118
3	cyp3c1	1880	22	73	0.3125	0.7758	-1.67803	-0.366225	1.3118
19	ndufs6	499	19	63	1.0168	2.5225	0.0240501	1.33486	1.31081
16	fam46ba	3417	19	63	0.1485	0.3684	-2.75137	-1.44062	1.31075
14	ogt.1	3189	35	116	0.2931	0.7268	-1.77049	-0.46035	1.31014
10	nudcd3	1398	16	53	0.3056	0.7575	-1.71024	-0.400663	1.30957
14	aup1	1820	16	53	0.2348	0.5818	-2.09043	-0.78138	1.30905
14	etfdh	2391	29	96	0.3239	0.8022	-1.62634	-0.317948	1.30839
5	ythdc1	2578	26	86	0.2693	0.6665	-1.89266	-0.585302	1.30736
25	mob2a	1296	13	43	0.2679	0.6629	-1.90018	-0.593115	1.30706
6	glulb	2326	141	466	1.6187	4.0028	0.694845	2.00101	1.30617
12	ppp1cab	2233	23	76	0.275	0.68	-1.86244	-0.556372	1.30607
8	tpd52l2a	1847	23	76	0.3325	0.8221	-1.58853	-0.282597	1.30593
25	tsg101a	1879	23	76	0.3269	0.8081	-1.61303	-0.307376	1.30566
25	cry3	2046	10	33	0.1305	0.3223	-2.93777	-1.63348	1.30429
5	otpb	1825	20	66	0.2926	0.7226	-1.77295	-0.468711	1.30424
15	cul3b	1854	10	33	0.144	0.3556	-2.79576	-1.49163	1.30413
14	zgc:92242	1459	10	33	0.183	0.4519	-2.45001	-1.14589	1.30411
3	mlx	1464	10	33	0.1824	0.4504	-2.45474	-1.15069	1.30405
5	ppp3cca	2459	10	33	0.1086	0.2681	-3.20277	-1.8991	1.30367
11	vamp3	1238	37	122	0.7981	1.9689	-0.32534	0.977397	1.30274
20	slc35f6	1858	27	89	0.3881	0.957	-1.36546	-0.0633941	1.30207
15	vwde	856	17	56	0.5303	1.3071	-0.915092	0.386381	1.30147
19	crtap	1498	34	112	0.6061	1.4938	-0.722348	0.578997	1.30135
8	zgc:158399	3774	51	168	0.3609	0.8894	-1.47029	-0.169079	1.30121
3	atxn2l	3555	17	56	0.1277	0.3147	-2.96906	-1.66791	1.30115
18	si:ch211-216l23.2	2002	17	56	0.2268	0.5589	-2.14044	-0.839312	1.30113
8	dpp9	3448	24	79	0.1859	0.4578	-2.42732	-1.12718	1.30014
4	hcls1	2495	14	46	0.1498	0.3684	-2.73879	-1.44062	1.29818
1	med19b	1117	7	23	0.1673	0.4114	-2.5794	-1.28135	1.29805
13	klc1b	1729	7	23	0.1081	0.2658	-3.20943	-1.91153	1.2979
3	zgc:173594	818	7	23	0.2285	0.5618	-2.12967	-0.831846	1.29783
23	zgc:153284	448	7	23	0.4172	1.0257	-1.26115	0.0366229	1.29778
2	rdh10b	1547	7	23	0.1208	0.297	-3.04919	-1.75142	1.29777
7	enosf1	1839	14	46	0.2033	0.4998	-2.29825	-1.00055	1.2977
20	rpl7l1	1018	28	92	0.7345	1.8056	-0.445146	0.852486	1.29763
24	tmem14ca	520	7	23	0.3595	0.8837	-1.4759	-0.178355	1.29754
5	zgc:77391	1712	7	23	0.1092	0.2684	-3.19482	-1.89749	1.29733
23	dhrs3a	1612	7	23	0.116	0.2851	-3.10768	-1.81041	1.29727
7	vps35	3572	32	105	0.2392	0.5873	-2.06365	-0.767806	1.29584
13	cnih1	1940	43	141	0.5919	1.4521	-0.75655	0.538151	1.2947
21	ell2	4245	18	59	0.1132	0.2777	-3.14293	-1.84835	1.29458
10	ddx56	1991	11	36	0.1475	0.3613	-2.76112	-1.46869	1.29242
18	swap70b	2558	11	36	0.1148	0.2812	-3.12268	-1.83028	1.2924
19	ngly1	2125	11	36	0.1382	0.3385	-2.85507	-1.56273	1.29234
5	zgc:110800	1745	11	36	0.1683	0.4122	-2.57081	-1.27855	1.29226
24	tubb6	1105	11	36	0.2658	0.6509	-1.91153	-0.61947	1.29206
9	arl4cb	1488	11	36	0.1974	0.4834	-2.34073	-1.04868	1.29205
6	blcap	890	22	72	0.6601	1.6163	-0.599222	0.692704	1.29193
11	ddx49	1632	11	36	0.18	0.4407	-2.47385	-1.1821	1.29175
3	xpnpep3	2069	11	36	0.142	0.3476	-2.81594	-1.52446	1.29148
6	kalrnb	2924	11	36	0.1005	0.246	-3.31459	-2.02321	1.29138
18	arf5	1743	89	291	1.3635	3.3357	0.447325	1.73799	1.29067
9	tmsb4x	679	395	1291	15.5345	37.9879	3.9574	5.24747	1.29006
14	atl3	1652	15	49	0.2425	0.5926	-2.04388	-0.754845	1.28904
23	szrd1	1433	19	62	0.3541	0.8644	-1.49773	-0.210212	1.28752
2	impad1	1615	19	62	0.3142	0.767	-1.6702	-0.382683	1.28752
14	g3bp1	2049	61	199	0.795	1.9404	-0.330955	0.956362	1.28732
23	zgc:153867	1000	127	414	3.3914	8.2716	1.76189	3.04817	1.28628
17	psma6a	876	27	88	0.8231	2.0071	-0.280843	1.00512	1.28596
5	cds2	2822	27	88	0.2555	0.623	-1.96855	-0.682673	1.28588
14	lamp2	2369	39	127	0.4396	1.0711	-1.1857	0.0991066	1.28481
2	epha4a	2961	12	39	0.1082	0.2632	-3.20809	-1.92571	1.28238
3	cdipt	1486	12	39	0.2156	0.5244	-2.2135	-0.931233	1.28227
6	nprl2	1541	8	26	0.1386	0.3371	-2.8509	-1.56871	1.28219
20	si:dkeyp-55f12.3	617	4	13	0.1731	0.421	-2.53024	-1.24807	1.28217
8	si:ch211-51h9.6	912	4	13	0.1171	0.2848	-3.09406	-1.81193	1.28214
14	stard10	2081	16	52	0.2053	0.4993	-2.28412	-1.00199	1.28213
13	bag2	1035	8	26	0.2064	0.5019	-2.27642	-0.994499	1.28192
23	dpm1	1010	8	26	0.2115	0.5143	-2.2412	-0.95929	1.28191
7	cyb5b	1773	16	52	0.241	0.586	-2.05284	-0.771003	1.28183
2	rnf126	2973	12	39	0.1078	0.2621	-3.21344	-1.93176	1.28168
2	si:ch211-284b7.3	669	4	13	0.1597	0.3882	-2.64647	-1.36509	1.28138
20	coa7	992	4	13	0.1077	0.2618	-3.21478	-1.93341	1.28137
16	wnt4b	2209	12	39	0.1451	0.3527	-2.78478	-1.50345	1.28134
8	si:ch211-261n11.2	4656	182	591	1.0438	2.5361	0.0618591	1.34262	1.28076
3	pvalb4	633	162	526	6.8341	16.6024	2.77275	4.05332	1.28057
20	ppp1r13bb	4536	25	81	0.1472	0.3568	-2.76405	-1.48677	1.27728
16	pbx2	3569	25	81	0.1871	0.4534	-2.41804	-1.14111	1.27693
15	atp1b3b	1758	84	272	1.2759	3.0913	0.351527	1.62822	1.27669
10	cldn7b	1945	42	136	0.5766	1.397	-0.794332	0.482342	1.27667
12	glud1b	2659	182	589	1.8278	4.4257	0.870116	2.14591	1.27579
4	tmcc3	1848	17	55	0.2456	0.5946	-2.02556	-0.749984	1.27557
1	smarca5	3579	56	181	0.4178	1.0104	-1.25908	0.0149408	1.27402
3	gtf2f1	1901	13	42	0.1826	0.4414	-2.45316	-1.17981	1.27335
18	bckdha	1796	39	126	0.5799	1.4017	-0.786099	0.487188	1.27329
18	ubl7b	1236	13	42	0.2809	0.6789	-1.83182	-0.558708	1.27311
6	zgc:66479	2376	35	113	0.3934	0.9502	-1.34589	-0.0736817	1.27221
10	alcama	2057	22	71	0.2856	0.6896	-1.80788	-0.536147	1.27173
7	acadvl	2465	53	171	0.5742	1.386	-0.80035	0.470938	1.27129
14	thoc2	5471	31	100	0.1513	0.3652	-2.72442	-1.4532	1.27122
Zv9_scaffold3504	rab18b	1712	31	100	0.4835	1.167	-1.04838	0.222817	1.2712
17	itsn2b	6493	27	87	0.111	0.2677	-3.17124	-1.90126	1.26998
Zv9_scaffold3539	arl1	1062	18	58	0.4526	1.0912	-1.14366	0.125929	1.26959
11	elovl1b	1801	27	87	0.4003	0.9651	-1.32081	-0.0512347	1.26958
14	zgc:193751	3772	36	116	0.2549	0.6144	-1.97194	-0.702726	1.26921
8	lrrc47	1809	9	29	0.1329	0.3203	-2.91148	-1.64246	1.26902
1	mhc1zba	2323	32	103	0.3678	0.8859	-1.44297	-0.174768	1.2682
8	rnf10	3671	156	502	1.1348	2.7322	0.182451	1.45007	1.26762
23	sas	1784	23	74	0.3443	0.8288	-1.53822	-0.270887	1.26733
14	pcdh2g4	3835	37	119	0.2576	0.62	-1.95674	-0.689637	1.2671
14	pcdh2g13	3855	37	119	0.2563	0.6168	-1.96404	-0.697102	1.26694
14	pcdh2g5	3879	37	119	0.2547	0.6129	-1.97307	-0.706253	1.26682
11	tbl1xr1a	2851	14	45	0.1311	0.3154	-2.93115	-1.6647	1.26645
22	cxcl12b	2512	14	45	0.1488	0.3579	-2.74846	-1.48233	1.26613
16	rcc1	1954	14	45	0.1913	0.4601	-2.38602	-1.11995	1.26607
19	bzw2	1776	28	90	0.421	1.0125	-1.24807	0.0179362	1.26601
19	rnmt	1991	14	45	0.1878	0.4516	-2.41265	-1.14685	1.2658
16	tmod4	1677	104	334	1.656	3.9793	0.727711	1.99252	1.26481
12	aldh18a1	4423	19	61	0.1147	0.2756	-3.12394	-1.8593	1.26464
19	tpm3	3062	308	989	2.6861	6.4533	1.42552	2.69004	1.26452
18	rapsn	1239	19	61	0.4095	0.9837	-1.28803	-0.023695	1.26433
12	polr3e	3274	19	61	0.155	0.3723	-2.68957	-1.42542	1.26414
14	pcdh2g16	3821	38	122	0.2656	0.6379	-1.91262	-0.648575	1.26404
20	enah	4259	29	93	0.1818	0.4363	-2.4595	-1.19657	1.26292
12	dhrs7cb	1405	29	93	0.5512	1.3225	-0.859326	0.403279	1.2626
2	zgc:66286	678	165	529	6.4987	15.5889	2.70015	3.96245	1.26229
10	mpzl1l	4533	34	109	0.2003	0.4804	-2.31969	-1.05766	1.26203
20	nus1	1265	5	16	0.1055	0.2527	-3.24455	-1.98445	1.2601
3	nupr1	715	5	16	0.1867	0.4471	-2.42113	-1.1613	1.25983
6	LOC100500728	797	5	16	0.1675	0.4011	-2.57768	-1.31793	1.25975
4	waslb	2753	15	48	0.1455	0.3484	-2.78081	-1.52114	1.25967
12	nploc4	2401	15	48	0.1668	0.3994	-2.58372	-1.32406	1.25966
8	med27	1242	5	16	0.1075	0.2574	-3.21746	-1.95786	1.2596
8	zgc:171480	863	10	32	0.3094	0.7408	-1.69241	-0.432825	1.25958
21	elmod1	943	5	16	0.1416	0.339	-2.82	-1.5606	1.2594
19	mcl1a	1239	20	64	0.4311	1.032	-1.21387	0.045457	1.25933
1	ugp2a	1817	10	32	0.147	0.3519	-2.76601	-1.50672	1.25929
18	bida	803	5	16	0.1663	0.3981	-2.58805	-1.32876	1.25929
12	tmem130	1112	5	16	0.1201	0.2875	-3.05757	-1.79832	1.25926
4	zgc:56178	2222	10	32	0.1202	0.2877	-3.05637	-1.79731	1.25906
6	myl9b	2606	81	259	0.83	1.9857	-0.268799	0.989655	1.25845
5	arcn1a	3035	51	163	0.4487	1.073	-1.15614	0.101664	1.25781
6	psmd12	1542	51	163	0.8832	2.112	-0.179172	1.07862	1.25779
17	ktn1	4314	47	150	0.2909	0.6947	-1.78136	-0.525517	1.25584
6	nfil3-5	3451	42	134	0.325	0.7758	-1.62144	-0.366225	1.25522
14	pcdh2g8	3825	37	118	0.2583	0.6164	-1.95282	-0.698038	1.25479
14	pcdh2g10	3849	37	118	0.2567	0.6125	-1.96179	-0.707195	1.25459
14	pcdh2g9	3907	37	118	0.2529	0.6034	-1.9833	-0.728789	1.25451
14	pcdh2g12	3851	37	118	0.2566	0.6122	-1.96235	-0.707901	1.25445
8	ogdha	5184	69	220	0.3554	0.8479	-1.49244	-0.238017	1.25443
15	usp16	3660	16	51	0.1167	0.2784	-3.099	-1.84472	1.25428
16	derl1	1951	32	102	0.438	1.0446	-1.19096	0.0629644	1.25393
3	zgc:109934	879	16	51	0.4861	1.1592	-1.04065	0.213142	1.25379
1	chmp2bb	1981	27	86	0.364	0.8674	-1.45795	-0.205214	1.25274
10	ykt6	1584	11	35	0.1854	0.4415	-2.43121	-1.17948	1.25173
9	ildr2	2323	11	35	0.1264	0.301	-2.98382	-1.73212	1.2517
5	thy1	751	11	35	0.3911	0.9311	-1.35435	-0.102976	1.25138
4	ms4a17a.8	1034	11	35	0.2841	0.6763	-1.81548	-0.564243	1.25124
22	rrbp1b	3428	33	105	0.2571	0.612	-1.95954	-0.708373	1.25117
22	pcyt2	1393	11	35	0.2109	0.502	-2.2453	-0.994212	1.25109
9	ccdc80	2604	11	35	0.1128	0.2685	-3.14803	-1.89695	1.25108
19	mylipa	2598	11	35	0.1131	0.2692	-3.1442	-1.8932	1.25101
1	esf1	2515	11	35	0.1168	0.278	-3.09776	-1.84679	1.25097
5	aatf	2330	11	35	0.1261	0.3001	-2.98725	-1.73644	1.25081
10	cltca	6517	67	213	0.2745	0.653	-1.86507	-0.614823	1.25025
20	paics	1555	146	464	2.5072	5.9618	1.32608	2.57575	1.24967
12	ptenb	2561	28	89	0.292	0.6943	-1.77591	-0.526348	1.24956
19	sf3b4	1378	23	73	0.4457	1.0584	-1.16582	0.0818986	1.24772
5	ckma	1525	2326	7369	40.7296	96.5445	5.34801	6.59312	1.24512
4	cdnf	1916	12	38	0.1672	0.3963	-2.58027	-1.3353	1.24497
3	nat15	1564	6	19	0.1024	0.2427	-3.28757	-2.04269	1.24488
6	ddx27	2626	18	57	0.183	0.4337	-2.45001	-1.2052	1.24481
24	pde7a	2706	12	38	0.1184	0.2806	-3.07814	-1.83336	1.24478
10	smfn	1124	6	19	0.1425	0.3377	-2.81086	-1.56614	1.24472
19	adnp2b	3619	18	57	0.1328	0.3147	-2.91256	-1.66791	1.24466
14	fmr1	2304	18	57	0.2086	0.4943	-2.26112	-1.01651	1.24461
9	stac3	1682	24	76	0.381	0.9028	-1.3921	-0.147506	1.24459
23	fbxo44	1236	6	19	0.1296	0.3071	-2.94775	-1.70317	1.24458
17	zgc:91908	2637	12	38	0.1215	0.2879	-3.04085	-1.79631	1.24454
16	slc25a32b	1121	6	19	0.1429	0.3386	-2.80682	-1.5623	1.24452
1	rnf175	1540	18	57	0.3121	0.7395	-1.67987	-0.435358	1.24452
9	st6gal2a	1950	12	38	0.1643	0.3893	-2.60551	-1.36101	1.2445
16	tnfaip8l2b	1336	6	19	0.1199	0.2841	-3.05998	-1.81548	1.2445
22	lrrc39	1485	12	38	0.2158	0.5113	-2.21217	-0.96773	1.24444
12	reep3b	1795	36	114	0.5356	1.2689	-0.900745	0.34359	1.24433
8	zgc:112962	1453	6	19	0.1103	0.2613	-3.18036	-1.93617	1.2442
2	gorasp1	2246	12	38	0.1427	0.338	-2.80884	-1.56486	1.24398
6	cryba2a	1046	262	828	6.6887	15.8157	2.74173	3.98329	1.24156
7	tnnt3b	1238	1436	4538	30.9744	73.2374	4.953	6.19451	1.2415
5	sepw1	841	75	237	2.3814	5.6304	1.25182	2.49324	1.24142
19	ago4	2729	19	60	0.1859	0.4393	-2.42732	-1.18669	1.24063
23	ptges3a	1629	38	120	0.6229	1.4718	-0.682904	0.557591	1.2405
7	tmem9b	1540	19	60	0.3295	0.7784	-1.60161	-0.361398	1.24021
1	tyrp1b	2005	96	303	1.2786	3.0194	0.354576	1.59427	1.23969
6	srp68	3753	45	142	0.3202	0.756	-1.64291	-0.403523	1.23939
1	chic2	1864	13	41	0.1862	0.4395	-2.425	-1.18603	1.23897
14	fibpa	1489	13	41	0.2331	0.5501	-2.10092	-0.862208	1.23871
7	shha	2592	13	41	0.1339	0.316	-2.90066	-1.66196	1.23871
8	si:dkey-190g11.7	864	13	41	0.4018	0.9481	-1.31541	-0.0768736	1.23854
6	suz12b	2993	13	41	0.116	0.2737	-3.10768	-1.86928	1.2384
11	tmem167b	2121	13	41	0.1637	0.3862	-2.61079	-1.37254	1.23824
19	nfe2l3	3677	20	63	0.1452	0.3423	-2.78379	-1.54662	1.23716
2	agxtb	1566	20	63	0.341	0.8038	-1.55211	-0.315074	1.23704
Zv9_NA334	zgc:66286	164	20	63	3.2565	7.6751	1.70333	2.94019	1.23686
1	zc3h13	5976	27	85	0.1206	0.2842	-3.05158	-1.81497	1.23661
20	si:dkey-177p2.7	2391	20	63	0.2234	0.5264	-2.16223	-0.925741	1.23649
5	eral1	1711	7	22	0.1092	0.2569	-3.19482	-1.96067	1.23416
7	ank2b	1495	7	22	0.125	0.294	-2.99988	-1.76606	1.23382
21	bscl2	1773	7	22	0.1054	0.2479	-3.24592	-2.01211	1.2338
14	hs6st2	2445	14	44	0.1529	0.3596	-2.70925	-1.47549	1.23375
1	zgc:92518	1600	7	22	0.1168	0.2747	-3.09776	-1.86402	1.23375
17	ube2d1a	864	7	22	0.2163	0.5087	-2.20883	-0.975085	1.23374
5	rsrc2	1437	14	44	0.2602	0.6118	-1.94225	-0.708844	1.23341
3	tex2	3333	14	44	0.1122	0.2638	-3.15573	-1.92243	1.2333
21	clk4b	1382	7	22	0.1353	0.3181	-2.88566	-1.6524	1.23326
5	eif2b1	2290	14	44	0.1633	0.3839	-2.61431	-1.38116	1.23316
5	sdccag3	1781	7	22	0.105	0.2468	-3.2514	-2.01853	1.23287
3	tufm	1773	50	157	0.7531	1.7692	-0.409067	0.823105	1.23217
16	pycard	908	15	47	0.4411	1.0342	-1.18079	0.0485292	1.22932
7	zgc:153993	1424	15	47	0.2813	0.6594	-1.82977	-0.600752	1.22901
16	bcam	1906	15	47	0.2102	0.4927	-2.2501	-1.02119	1.22891
14	pcdh2g7	3861	38	119	0.2628	0.6158	-1.92791	-0.699443	1.22847
13	eif4ebp2	2808	124	388	1.1792	2.7607	0.237821	1.46504	1.22722
13	rrp12	4184	39	122	0.2489	0.5826	-2.0063	-0.779398	1.22691
25	ergic2	1476	8	25	0.1447	0.3384	-2.78876	-1.56316	1.22561
12	col1a1b	5581	478	1494	2.2871	5.3484	1.19353	2.41911	1.22558
7	hrasb	2629	16	50	0.1625	0.38	-2.6214	-1.39589	1.22551
5	edf1	852	48	150	1.5044	3.5176	0.589198	1.8146	1.2254
21	chchd10	682	24	75	0.9397	2.1972	-0.0897125	1.13567	1.22539
16	cdc42ep1b	1598	8	25	0.1337	0.3126	-2.90282	-1.67756	1.22526
25	nfybb	1014	8	25	0.2107	0.4926	-2.24667	-1.02148	1.22519
11	aspscr1	1842	8	25	0.116	0.2712	-3.10768	-1.88252	1.22516
15	wdfy1	1719	8	25	0.1243	0.2906	-3.00799	-1.78284	1.22514
21	zgc:100829	2099	16	50	0.2036	0.4759	-2.29612	-1.07124	1.22488
6	tead3b	1820	8	25	0.1174	0.2744	-3.09037	-1.8656	1.22478
5	smyd1a	1543	81	253	1.4018	3.276	0.487291	1.71194	1.22465
7	mybpc3	4145	41	128	0.2641	0.617	-1.92079	-0.696634	1.22415
19	ndufv1	1890	125	390	1.7661	4.1228	0.820575	2.04363	1.22305
11	iars	3950	25	78	0.169	0.3945	-2.56482	-1.34187	1.22295
4	ccnc	2928	17	53	0.155	0.3617	-2.68957	-1.46709	1.22247
16	fxyd1	2108	34	106	0.4307	1.0047	-1.21521	0.00677914	1.22199
2	nr2f6a	2850	17	53	0.1593	0.3716	-2.65009	-1.42814	1.22195
24	zgc:112982	1559	17	53	0.2912	0.6792	-1.77987	-0.55807	1.2218
13	ide	3846	43	134	0.2986	0.6961	-1.74367	-0.522613	1.22105
24	crygn2	939	274	853	7.7921	18.1498	2.96201	4.18188	1.21987
2	zgc:55943	1580	9	28	0.1521	0.3541	-2.71681	-1.49773	1.21908
20	fkbp1b	1025	18	56	0.4689	1.0916	-1.09262	0.126458	1.21907
16	krtcap2	700	9	28	0.3433	0.7992	-1.54242	-0.323353	1.21906
4	itih2	2685	36	112	0.358	0.8334	-1.48193	-0.262902	1.21903
15	zgc:113149	2129	9	28	0.1129	0.2628	-3.14675	-1.92791	1.21885
1	ube2f	2302	18	56	0.2088	0.486	-2.25974	-1.04094	1.2188
22	zgc:171566	1214	9	28	0.198	0.4608	-2.33635	-1.11776	1.2186
17	p4ha1b	2292	9	28	0.1049	0.2441	-3.25278	-2.0344	1.21838
16	rwdd1	980	28	87	0.763	1.7737	-0.390226	0.82677	1.217
14	pcdh2g6	3925	38	118	0.2585	0.6007	-1.95171	-0.735259	1.21645
14	pcdh2g3	3833	38	118	0.2647	0.6151	-1.91752	-0.701084	1.21643
6	ahcy	1922	373	1158	5.1823	12.0377	2.3736	3.58949	1.21589
8	si:ch211-156j16.1	1786	68	211	1.0167	2.3604	0.0239082	1.23904	1.21513
14	atox1	615	10	31	0.4342	1.0071	-1.20354	0.0102213	1.21376
18	herpud1	2209	10	31	0.1209	0.2804	-3.04799	-1.83439	1.2136
25	hsd17b12a	1996	20	62	0.2676	0.6206	-1.9018	-0.688241	1.21355
8	kdm5c	6030	41	127	0.1816	0.4208	-2.46108	-1.24876	1.21233
3	tnpo2	3275	31	96	0.2528	0.5857	-1.98387	-0.771742	1.21213
7	scrib	5175	32	99	0.1651	0.3822	-2.5985	-1.38756	1.21094
22	zgc:63733	2631	11	34	0.1116	0.2582	-3.16346	-1.95338	1.21008
15	calm3a	2128	76	235	0.9537	2.2064	-0.0683775	1.1417	1.21008
5	pik3r1	5139	65	201	0.3378	0.7815	-1.56572	-0.355664	1.21005
2	pdcd10b	1149	11	34	0.2556	0.5912	-1.96798	-0.758257	1.20973
4	mrps10	731	11	34	0.4018	0.9293	-1.31541	-0.105768	1.20965
10	slc1a3b	1630	22	68	0.3604	0.8335	-1.47229	-0.262729	1.20956
20	foxo3b	4522	55	170	0.3248	0.7511	-1.62233	-0.412904	1.20943
1	irf2a	1399	11	34	0.21	0.4856	-2.25147	-1.04213	1.20934
3	rac2	1202	11	34	0.2444	0.5651	-2.03262	-0.823396	1.20923
8	ythdf1	2231	11	34	0.1317	0.3045	-2.92456	-1.71544	1.20912
16	zgc:77086	2955	47	145	0.4247	0.9804	-1.23545	-0.0285429	1.20691
5	lman2lb	2242	12	37	0.1429	0.3297	-2.80682	-1.60073	1.20609
7	dync1li2	1561	12	37	0.2053	0.4736	-2.28412	-1.07823	1.2059
19	rab5aa	2378	36	111	0.4043	0.9326	-1.30647	-0.100654	1.20581
13	anxa11a	2329	48	148	0.5504	1.2696	-0.861421	0.344385	1.20581
25	wasla	2864	12	37	0.1119	0.2581	-3.15959	-1.95394	1.20565
18	clasrp	2758	12	37	0.1162	0.268	-3.10519	-1.89964	1.20555
7	ist1	2296	61	188	0.7095	1.636	-0.495105	0.710182	1.20529
17	zgc:56072	1637	25	77	0.4078	0.9398	-1.29403	-0.089559	1.20447
21	cdk9	1717	25	77	0.3888	0.896	-1.36286	-0.158413	1.20445
14	pcdh2g2	3835	38	117	0.2646	0.6096	-1.91806	-0.714042	1.20402
14	pcdh2g1	3859	38	117	0.263	0.6058	-1.92681	-0.723063	1.20375
11	uba3	1805	13	40	0.1923	0.4428	-2.37849	-1.17524	1.20325
12	gch2	1836	91	280	1.3235	3.047	0.404369	1.60739	1.20303
21	atp2a2b	4308	40	123	0.2479	0.5705	-2.01211	-0.809676	1.20244
19	clk2a	2340	13	40	0.1484	0.3415	-2.75234	-1.55	1.20234
5	zfr	4666	54	166	0.309	0.7108	-1.69427	-0.492464	1.20181
23	naa10	944	27	83	0.7638	1.7567	-0.388714	0.812876	1.20159
11	ptbp1b	3748	41	126	0.2921	0.6717	-1.77542	-0.57409	1.20133
10	zmp:0000000768	2704	14	43	0.1383	0.3177	-2.85402	-1.65422	1.19981
16	dek	2471	43	132	0.4647	1.0673	-1.1056	0.0939793	1.19958
4	podxl	4159	44	135	0.2825	0.6485	-1.82363	-0.624799	1.19883
9	caska	2902	15	46	0.138	0.3167	-2.85716	-1.65877	1.19839
14	sqstm1	1816	30	92	0.4411	1.0122	-1.18079	0.0175086	1.1983
7	sltm	3771	30	92	0.2124	0.4874	-2.23508	-1.03679	1.19828
5	nccrp1	1713	15	46	0.2338	0.5365	-2.09659	-0.898323	1.19827
5	nol6	3931	15	46	0.1019	0.2338	-3.29463	-2.09659	1.19804
3	stxbp2	2524	15	46	0.1587	0.3641	-2.65554	-1.45755	1.19798
18	sema6dl	3157	15	46	0.1269	0.2911	-2.97812	-1.78036	1.19776
22	ahr2	7055	46	141	0.1741	0.3993	-2.52193	-1.32442	1.19751
9	lmo7a	6323	33	101	0.1394	0.3191	-2.84259	-1.64787	1.19472
14	rap2c	1328	17	52	0.3418	0.7823	-1.54873	-0.354188	1.19455
24	klhl24b	2488	17	52	0.1825	0.4176	-2.45395	-1.25977	1.19418
6	sfrs3a	1008	35	107	0.9272	2.1209	-0.109032	1.08468	1.19372
14	ctsf	2358	53	162	0.6002	1.3727	-0.736461	0.457027	1.19349
2	copb2	3162	88	269	0.7432	1.6997	-0.428158	0.765289	1.19345
4	cand1	4651	35	107	0.201	0.4596	-2.31466	-1.12152	1.19314
1	lrpap1	2066	18	55	0.2327	0.5319	-2.10339	-0.910746	1.19265
9	crygm2d9	835	483	1475	15.4465	35.2935	3.94921	5.14133	1.19212
23	foxp1a	2631	19	58	0.1928	0.4404	-2.37475	-1.18308	1.19167
14	pcdh2g17	3881	39	119	0.2683	0.6126	-1.89803	-0.706959	1.19107
7	ck2a2a	2447	20	61	0.2183	0.4981	-2.19555	-1.00546	1.19009
17	ppp1r13ba	4451	20	61	0.12	0.2738	-3.05877	-1.86875	1.19002
12	stx4	1906	21	64	0.2942	0.6709	-1.76508	-0.575809	1.18927
1	mhc1zha	1194	21	64	0.4697	1.0709	-1.09016	0.0988372	1.189
5	scarb2	6100	42	128	0.1839	0.4192	-2.44293	-1.25425	1.18867
12	ppp4cb	1945	43	131	0.5904	1.3457	-0.760211	0.428368	1.18858
1	cnppd1	2347	22	67	0.2503	0.5704	-1.99821	-0.809929	1.18828
15	rps6kb1b	1897	22	67	0.3097	0.7057	-1.69101	-0.502853	1.18816
4	slc26a5	3504	22	67	0.1677	0.382	-2.57596	-1.38832	1.18764
2	atp6v0b	1960	47	143	0.6403	1.4577	-0.643158	0.543704	1.18686
5	camk2b1	5562	47	143	0.2257	0.5137	-2.14746	-0.960974	1.18648
8	bin3	3906	24	73	0.1641	0.3734	-2.60726	-1.42117	1.1861
20	tmem165	2089	25	76	0.3196	0.7269	-1.64562	-0.460151	1.18546
2	camk2n1a	2127	25	76	0.3139	0.7139	-1.67158	-0.486186	1.18539
25	map1lc3b	1787	77	234	1.1506	2.6163	0.202399	1.38753	1.18513
15	spint2	1996	55	167	0.7358	1.6716	-0.442595	0.741238	1.18383
12	entpd1	2386	29	88	0.3246	0.7369	-1.62322	-0.44044	1.18278
9	zgc:55512	1526	31	94	0.5425	1.2307	-0.882278	0.299491	1.18177
12	psme4b	6974	32	97	0.1225	0.2779	-3.02903	-1.84731	1.18172
11	alas1	2030	32	97	0.4209	0.9547	-1.24842	-0.0668655	1.18155
13	nolc1	3850	33	100	0.2289	0.519	-2.12715	-0.946166	1.18098
2	dad1	612	33	100	1.4399	3.2647	0.525979	1.70695	1.18098
13	mat1a	2437	104	315	1.1396	2.5825	0.18854	1.36877	1.18023
12	srsf2a	1768	72	218	1.0875	2.4636	0.121029	1.30077	1.17975
9	bzw1b	1574	73	221	1.2385	2.8053	0.308606	1.48816	1.17955
14	pcdh2g28	3961	40	121	0.2697	0.6103	-1.89052	-0.712386	1.17813
9	col5a2a	6174	185	559	0.8002	1.809	-0.321549	0.8552	1.17675
12	crygmx	811	94	284	3.0951	6.9966	1.62999	2.80666	1.17667
3	col1a1a	5546	1023	3089	4.9257	11.1283	2.30033	3.47616	1.17583
20	erh	938	58	175	1.6512	3.7276	0.723524	1.89825	1.17473
7	dhx15	2817	60	181	0.5688	1.2838	-0.813981	0.360432	1.17441
3	lasp1	2039	74	223	0.9691	2.1851	-0.0452677	1.12771	1.17297
7	cog4	2495	11	33	0.1177	0.2643	-3.08669	-1.9197	1.16699
17	setd3	3816	23	69	0.1609	0.3613	-2.63567	-1.46869	1.16698
10	LOC796017	508	2	6	0.1051	0.236	-3.25003	-2.08308	1.16695
8	wdr13	2212	13	39	0.1569	0.3523	-2.67199	-1.50508	1.16691
25	lsm14aa	2026	9	27	0.1186	0.2663	-3.0757	-1.90882	1.16688
19	acot13	505	3	9	0.1586	0.3561	-2.65644	-1.48961	1.16684
21	rnf14	2027	10	30	0.1317	0.2957	-2.92456	-1.75775	1.16682
18	cbln1	1073	6	18	0.1493	0.3352	-2.74362	-1.57686	1.16675
2	gipc2	1785	12	36	0.1795	0.403	-2.47786	-1.31111	1.16675
9	rnaseh2b	1042	5	15	0.1281	0.2876	-2.96455	-1.79781	1.16673
5	loxl2b	2864	13	39	0.1212	0.2721	-3.04442	-1.87774	1.16668
5	me2	1885	20	60	0.2833	0.636	-1.81955	-0.652879	1.16667
19	tmem65	713	4	12	0.1498	0.3363	-2.73879	-1.57214	1.16666
23	zgc:113076	2475	33	99	0.356	0.7992	-1.49001	-0.323353	1.16666
18	mtss1l	2386	12	36	0.1343	0.3015	-2.89636	-1.72972	1.16664
19	txnl4a	794	14	42	0.4708	1.0569	-1.08678	0.0798525	1.16664
13	chchd1	1668	15	45	0.2401	0.539	-2.05823	-0.891616	1.16662
10	mrps24	627	7	21	0.2981	0.6692	-1.74608	-0.579469	1.16661
16	zgc:92606	935	14	42	0.3998	0.8975	-1.32261	-0.156	1.16661
7	chchd7	650	5	15	0.2054	0.4611	-2.28342	-1.11682	1.1666
12	hoxb6b	987	4	12	0.1082	0.2429	-3.20809	-2.04151	1.16659
4	dpysl5b	3485	21	63	0.1609	0.3612	-2.63567	-1.46909	1.16658
7	gcshb	967	10	30	0.2761	0.6198	-1.85668	-0.690102	1.16658
15	rhoub	1580	16	48	0.2704	0.607	-1.88678	-0.720208	1.16657
14	tmem33	1657	20	60	0.3223	0.7235	-1.63348	-0.466915	1.16656
4	yeats4	1053	14	42	0.355	0.7969	-1.49407	-0.327511	1.16656
1	si:dkey-9i23.15	1425	8	24	0.1499	0.3365	-2.73783	-1.57128	1.16655
10	sardh	2191	24	72	0.2925	0.6566	-1.77344	-0.606891	1.16655
16	mrpl32	631	7	21	0.2962	0.6649	-1.75531	-0.588769	1.16654
Zv9_NA279	pxna	760	6	18	0.2108	0.4732	-2.24598	-1.07945	1.16654
22	polr3f	1296	7	21	0.1442	0.3237	-2.79376	-1.62723	1.16653
20	mir133b	84	1	3	0.3179	0.7136	-1.65331	-0.486792	1.16652
2	angptl4	2402	29	87	0.3224	0.7237	-1.63303	-0.466516	1.16652
21	rbm14a	3204	20	60	0.1667	0.3742	-2.58459	-1.41808	1.16651
22	kng1	1213	15	45	0.3302	0.7412	-1.59854	-0.432046	1.1665
7	gtf2a2	737	6	18	0.2174	0.488	-2.20151	-1.03502	1.16649
2	hiat1a	3268	14	42	0.1144	0.2568	-3.12771	-1.96123	1.16649
3	cant1a	1873	9	27	0.1283	0.288	-2.96229	-1.79581	1.16649
3	tspan4b	1556	8	24	0.1373	0.3082	-2.86449	-1.69801	1.16648
23	plcg1	3921	18	54	0.1226	0.2752	-3.02785	-1.8614	1.16646
5	lig3	4152	19	57	0.1222	0.2743	-3.03257	-1.86612	1.16644
5	tango2	1528	12	36	0.2097	0.4707	-2.25353	-1.08709	1.16644
1	pmm2	1146	8	24	0.1864	0.4184	-2.42345	-1.25701	1.16644
1	tuba8l2	1608	86	258	1.4282	3.2057	0.514208	1.68064	1.16644
12	bc2	1650	45	135	0.7283	1.6347	-0.457375	0.709035	1.16641
4	fnta	1641	15	45	0.2441	0.5479	-2.0344	-0.867989	1.16641
20	snw1	1047	16	48	0.4081	0.916	-1.29297	-0.126565	1.16641
23	slc48a1a	920	4	12	0.1161	0.2606	-3.10644	-1.94004	1.1664
19	sept7a	1285	32	96	0.665	1.4926	-0.588552	0.577837	1.16639
12	psmd11b	2633	40	120	0.4057	0.9106	-1.30148	-0.135095	1.16638
16	arhgef1b	1932	10	30	0.1382	0.3102	-2.85507	-1.68868	1.16638
12	lrrc20	810	23	69	0.7583	1.702	-0.39914	0.76724	1.16638
22	pdgfaa	1455	9	27	0.1652	0.3708	-2.59763	-1.43125	1.16638
4	pacsin2	2193	18	54	0.2192	0.492	-2.18961	-1.02324	1.16637
8	specc1la	3950	15	45	0.1014	0.2276	-3.30173	-2.13536	1.16636
Zv9_NA566	cdk11b	1859	8	24	0.1149	0.2579	-3.12142	-1.95506	1.16636
10	stambpa	2411	12	36	0.1329	0.2983	-2.91148	-1.74512	1.16636
Zv9_NA956	ldb1b	334	2	6	0.1599	0.3589	-2.64467	-1.47831	1.16636
9	rcan1a	1784	20	60	0.2994	0.672	-1.73981	-0.573445	1.16636
24	tgif1	2081	24	72	0.308	0.6913	-1.69895	-0.532595	1.16636
22	mid1ip1b	766	14	42	0.4881	1.0955	-1.03472	0.131603	1.16632
7	ttc5	1599	6	18	0.1002	0.2249	-3.3189	-2.15258	1.16632
24	commd3	766	5	15	0.1743	0.3912	-2.52027	-1.35398	1.16629
22	tmem161a	1545	8	24	0.1383	0.3104	-2.85402	-1.68775	1.16627
5	dph7	1549	7	21	0.1207	0.2709	-3.05038	-1.88411	1.16627
3	si:ch1073-443f11.2	1036	4	12	0.1031	0.2314	-3.27774	-2.11148	1.16627
9	pdia5	2061	12	36	0.1555	0.349	-2.68492	-1.51866	1.16626
3	drg2	1822	21	63	0.3078	0.6908	-1.69989	-0.533639	1.16625
3	polr3h	1288	6	18	0.1244	0.2792	-3.00683	-1.84058	1.16625
5	pik3ip1	2069	13	39	0.1678	0.3766	-2.5751	-1.40886	1.16624
6	her6	1292	10	30	0.2067	0.4639	-2.27432	-1.10808	1.16624
20	tram2	1723	8	24	0.124	0.2783	-3.01147	-1.84524	1.16624
6	cacng1	2262	31	93	0.366	0.8214	-1.45005	-0.283826	1.16622
19	wasf2	1679	14	42	0.2227	0.4998	-2.16676	-1.00055	1.16621
Zv9_scaffold3512	sult4a1	2801	17	51	0.1621	0.3638	-2.62496	-1.45874	1.16621
13	slc30a6	409	2	6	0.1306	0.2931	-2.93666	-1.77049	1.16618
6	lmo4b	1736	14	42	0.2154	0.4834	-2.21484	-1.04868	1.16616
16	trim35-28	1646	8	24	0.1298	0.2913	-2.94553	-1.77937	1.16615
15	med29	638	5	15	0.2093	0.4697	-2.25629	-1.09016	1.16613
25	spon1b	3573	28	84	0.2093	0.4697	-2.25629	-1.09016	1.16613
20	adck3	3254	26	78	0.2134	0.4789	-2.2283	-1.06217	1.16613
22	gmppb	1847	13	39	0.188	0.4219	-2.41112	-1.24499	1.16613
19	ldlrap1a	1454	6	18	0.1102	0.2473	-3.18167	-2.01561	1.16607
7	tppp3	1358	6	18	0.118	0.2648	-3.08302	-1.91697	1.16605
12	baiap2l1a	637	3	9	0.1258	0.2823	-2.99068	-1.82465	1.16603
19	leprel4	1507	8	24	0.1418	0.3182	-2.81797	-1.65195	1.16602
12	psme2	1380	9	27	0.1742	0.3909	-2.5211	-1.35509	1.16601
5	jak2b	4503	19	57	0.1127	0.2529	-3.14931	-1.9833	1.16601
8	chmp7	1741	7	21	0.1074	0.241	-3.2188	-2.05284	1.16596
19	zgc:103761	396	2	6	0.1349	0.3027	-2.88993	-1.72399	1.16594
25	lamb1a	5359	26	78	0.1296	0.2908	-2.94775	-1.78185	1.1659
18	tbc1d15	2373	9	27	0.1013	0.2273	-3.30315	-2.13727	1.16588
6	pomgnt1	3427	17	51	0.1325	0.2973	-2.91583	-1.74996	1.16587
1	pla2g12a	1532	6	18	0.1046	0.2347	-3.25691	-2.09105	1.16586
4	klhdc10	2924	11	33	0.1005	0.2255	-3.31459	-2.14874	1.16585
18	cbfb	2723	11	33	0.1079	0.2421	-3.2121	-2.04627	1.16583
3	zgc:194167	632	3	9	0.1268	0.2845	-2.97926	-1.81345	1.16581
20	tmem242	922	4	12	0.1159	0.26	-3.10892	-1.94336	1.16556
9	crygm2d20	615	306	915	13.2867	29.7259	3.73191	4.89365	1.16174
8	chmp4b	1743	43	128	0.6588	1.4672	-0.602066	0.553075	1.15514
8	vdac3	1523	168	500	2.9456	6.5593	1.55857	2.71354	1.15498
14	pcdh2g29	3955	42	125	0.2836	0.6315	-1.81802	-0.663123	1.1549
3	zgc:92066	886	78	232	2.3509	5.2317	1.23322	2.38728	1.15406
12	ube2d1b	1037	37	110	0.9528	2.1194	-0.0697395	1.08366	1.1534
9	cx43.4	2357	33	98	0.3739	0.8307	-1.41924	-0.267583	1.15165
7	tnni2b.2	765	93	276	3.2463	7.2084	1.6988	2.84968	1.15088
6	psmb3	861	57	169	1.7678	3.9217	0.821963	1.97148	1.14952
12	fkbp10b	1962	28	83	0.3811	0.8452	-1.39172	-0.242618	1.1491
23	dip2ba	6258	27	80	0.1152	0.2554	-3.11766	-1.96911	1.14855
11	maf1	3351	27	80	0.2152	0.477	-2.21618	-1.06791	1.14827
6	tp63	2971	26	77	0.2337	0.5178	-2.09721	-0.949505	1.1477
13	rtn4b	3058	25	74	0.2183	0.4835	-2.19555	-1.04838	1.14717
7	col4a5	4980	149	441	0.799	1.7693	-0.323715	0.823187	1.1469
4	dennd5b	5533	25	74	0.1207	0.2672	-3.05038	-1.90395	1.14643
1	ndufb6	527	24	71	1.2161	2.6918	0.282274	1.42858	1.1463
5	ubb	2053	188	556	2.4453	5.411	1.29002	2.4359	1.14588
4	tcp11l2	2747	23	68	0.2236	0.4946	-2.16094	-1.01564	1.14531
2	ss18	2027	22	65	0.2898	0.6407	-1.78682	-0.642257	1.14456
11	cpne1	3017	66	195	0.5842	1.2914	-0.775441	0.368947	1.14439
10	myl10	673	211	623	8.3722	18.4953	3.06561	4.20909	1.14348
10	skiv2l2	3311	20	59	0.1613	0.356	-2.63209	-1.49001	1.14208
22	lmnb2	5176	39	115	0.2012	0.4439	-2.31323	-1.17166	1.14157
1	mbnl2	4050	19	56	0.1253	0.2763	-2.99643	-1.85564	1.14079
2	itgb1b.2	2242	19	56	0.2263	0.499	-2.14363	-1.00286	1.14077
20	zgc:100864	4406	37	109	0.2242	0.4943	-2.15708	-1.01651	1.14057
17	kif11	3570	37	109	0.2768	0.61	-1.85303	-0.713095	1.13994
3	copz2	2068	18	53	0.2324	0.5121	-2.10526	-0.965474	1.13978
22	kdm4b	5293	36	106	0.1816	0.4001	-2.46108	-1.32153	1.13955
25	coq9	1371	18	53	0.3506	0.7724	-1.51206	-0.372561	1.1395
4	cald1l	1736	18	53	0.2769	0.61	-1.85251	-0.713095	1.13942
18	taldo1	3288	36	106	0.2924	0.6441	-1.77394	-0.634621	1.13931
16	LOC569335	1578	17	50	0.2877	0.6331	-1.79731	-0.659472	1.13784
10	hnrnpd	1552	33	97	0.5678	1.2487	-0.81652	0.320438	1.13696
5	si:ch211-117m20.5	646	65	191	2.6869	5.9073	1.42595	2.5625	1.13655
20	smek1	4571	48	141	0.2804	0.6163	-1.83439	-0.698272	1.13612
9	crygm2d5	523	445	1307	22.721	49.9301	4.50596	5.64184	1.13588
10	etf1	2889	110	323	1.0168	2.2338	0.0240501	1.15951	1.13546
16	psmc4	1632	61	179	0.9981	2.1914	-0.00272927	1.13186	1.13459
1	LOC554386	1797	15	44	0.2229	0.4892	-2.16547	-1.03147	1.13399
21	otpa	1064	15	44	0.3765	0.8262	-1.40924	-0.27542	1.13382
25	psma4	983	44	129	1.1953	2.622	0.257385	1.39067	1.13329
10	bnip3lb	2607	29	85	0.297	0.6514	-1.75142	-0.618362	1.13305
5	gabarapa	1373	43	126	0.8363	1.8335	-0.25789	0.874608	1.1325
13	gclc	3019	14	41	0.1238	0.2713	-3.0138	-1.88199	1.13181
12	dnajc9	1124	14	41	0.3326	0.7288	-1.5881	-0.456385	1.13171
11	sos1	3629	14	41	0.103	0.2257	-3.27914	-2.14746	1.13169
13	tacc3	3212	14	41	0.1164	0.255	-3.10271	-1.97137	1.13134
1	g3bp2	3816	41	120	0.2869	0.6283	-1.80133	-0.670452	1.13088
3	arl6ip1	1531	95	278	1.657	3.6279	0.728582	1.85914	1.13056
20	ppat	2114	13	38	0.1642	0.3591	-2.60639	-1.4775	1.12888
18	tmod2	1458	13	38	0.2381	0.5207	-2.0703	-0.941448	1.12885
7	ap1s1	1500	26	76	0.4629	1.0123	-1.1112	0.0176512	1.12885
18	cdon	4059	36	105	0.2368	0.5168	-2.0782	-0.952294	1.1259
1	tmem39a	2155	12	35	0.1487	0.3245	-2.74943	-1.62367	1.12576
15	mrps23	1037	12	35	0.309	0.6743	-1.69427	-0.568516	1.12576
2	sppl2	2062	12	35	0.1554	0.3391	-2.68585	-1.56017	1.12567
8	nras	2616	24	70	0.245	0.5346	-2.02909	-0.903441	1.12565
13	cisd1	1950	24	70	0.3287	0.7172	-1.60511	-0.479532	1.12558
19	fam63a	2627	12	35	0.122	0.2662	-3.03493	-1.90936	1.12557
23	tardbpl	1785	103	300	1.5409	3.3579	0.623783	1.74756	1.12378
7	tnfsf10l	2689	11	32	0.1092	0.2378	-3.19482	-2.07212	1.1227
12	narf	2010	11	32	0.1461	0.3181	-2.77487	-1.6524	1.12247
1	ndfip2	5307	33	96	0.166	0.3614	-2.59066	-1.46829	1.12237
6	zgc:73238	808	11	32	0.3635	0.7913	-1.45993	-0.337685	1.12225
13	memo1	1804	11	32	0.1628	0.3544	-2.61874	-1.49651	1.12223
20	akirin2	1525	22	64	0.3852	0.8385	-1.37628	-0.2541	1.12218
5	zfpl1	2100	11	32	0.1399	0.3045	-2.83743	-1.71544	1.12199
2	ch73-81e6.1	2564	65	189	0.677	1.4728	-0.562751	0.558571	1.12132
2	vps4b	2543	65	189	0.6826	1.4849	-0.550867	0.570375	1.12124
14	acsl4	3851	43	125	0.2982	0.6485	-1.7456	-0.624799	1.1208
16	pnisr	2834	32	93	0.3015	0.6556	-1.72972	-0.60909	1.12063
25	islr2	3399	94	273	0.7385	1.6047	-0.437311	0.682313	1.11962
19	ctps1a	2152	31	90	0.3847	0.8356	-1.37816	-0.259098	1.11906
3	tceb2	1763	103	299	1.5601	3.3885	0.641648	1.76065	1.119
12	tomm22	1252	41	119	0.8745	1.899	-0.193453	0.925248	1.1187
23	srsf6a	1532	41	119	0.7147	1.5519	-0.48457	0.634045	1.11862
11	nuf2	1567	10	29	0.1704	0.3698	-2.55292	-1.43514	1.11777
2	adcyap1b	3268	20	58	0.1634	0.3546	-2.61343	-1.49569	1.11774
8	mgll	1622	10	29	0.1646	0.3572	-2.60288	-1.48516	1.11772
25	morc2	4054	20	58	0.1317	0.2858	-2.92456	-1.80687	1.11769
6	utp6	2027	20	58	0.2635	0.5717	-1.92407	-0.806645	1.11743
13	abcc2	4856	20	58	0.11	0.2386	-3.18429	-2.06727	1.11702
16	fbl	1422	88	255	1.6525	3.5829	0.724659	1.84113	1.11647
2	yes1	4525	39	113	0.2302	0.4989	-2.11898	-1.00315	1.11583
2	scg2b	2583	38	110	0.3929	0.8509	-1.34773	-0.232922	1.11481
12	trim8b	3589	18	52	0.1339	0.2895	-2.90066	-1.78831	1.11235
19	sp8a	2374	9	26	0.1012	0.2188	-3.30458	-2.19225	1.11233
3	ppan	1857	18	52	0.2588	0.5595	-1.95003	-0.837764	1.11227
25	mogat3b	1861	9	26	0.1291	0.2791	-2.95333	-1.84109	1.11223
20	exoc1	3221	27	78	0.2238	0.4838	-2.15965	-1.04749	1.11217
8	znf131	1860	9	26	0.1292	0.2793	-2.95221	-1.84006	1.11215
24	dap	903	27	78	0.7984	1.7258	-0.324798	0.787274	1.11207
17	pnn	2593	36	104	0.3707	0.8013	-1.43164	-0.319568	1.11207
6	pgm1	1983	45	130	0.606	1.3098	-0.722586	0.389358	1.11194
20	stx11b.1	1521	9	26	0.158	0.3415	-2.66191	-1.55	1.11191
4	tspan9b	1855	9	26	0.1296	0.28	-2.94775	-1.83645	1.1113
18	cpt1b	1820	9	26	0.1321	0.2854	-2.92019	-1.80889	1.1113
5	bmp2k	6962	27	78	0.1036	0.2238	-3.27076	-2.15965	1.11111
23	uba1	4111	96	277	0.6236	1.3462	-0.681284	0.428903	1.11019
8	slc16a1	2164	26	75	0.3208	0.6925	-1.64021	-0.530093	1.11012
7	cars	3181	17	49	0.1427	0.3078	-2.80884	-1.69989	1.10895
24	cops5	1335	17	49	0.34	0.7333	-1.55635	-0.447505	1.10885
19	stm	3167	85	245	0.7167	1.5456	-0.480539	0.628176	1.10871
4	ngs	1687	84	242	1.3296	2.8661	0.411003	1.51909	1.10809
20	ivns1abpa	3317	75	216	0.6038	1.3011	-0.727833	0.379743	1.10758
14	cct2	994	66	190	1.7731	3.8191	0.826282	1.93324	1.10695
7	psmc3	1628	82	236	1.345	2.8963	0.427617	1.53422	1.1066
6	aurka	1732	8	23	0.1233	0.2653	-3.01964	-1.91425	1.10539
1	acy3.2	1269	8	23	0.1683	0.3621	-2.57081	-1.4655	1.10531
1	ndufaf5	1198	8	23	0.1783	0.3836	-2.48754	-1.38229	1.10525
18	leo1	2266	24	69	0.2828	0.6084	-1.82209	-0.716884	1.10521
Zv9_NA265	cdkn1d	645	8	23	0.3312	0.7125	-1.59418	-0.489018	1.10516
23	fitm2	1538	8	23	0.1389	0.2988	-2.84778	-1.7427	1.10508
11	tp53rk	1242	8	23	0.172	0.37	-2.53944	-1.43436	1.10507
13	lsm14ab	3418	40	115	0.3125	0.6722	-1.67803	-0.573016	1.10501
5	gna14	1921	8	23	0.1112	0.2392	-3.16864	-2.06365	1.10499
14	zgc:110741	1906	8	23	0.1121	0.2411	-3.15701	-2.05224	1.10478
15	mgat1a	1829	8	23	0.1168	0.2512	-3.09776	-1.99303	1.10473
14	dctn4	1631	8	23	0.131	0.2817	-2.93225	-1.82772	1.10453
3	hbae3	477	581	1668	32.5258	69.8661	5.02351	6.12652	1.10301
21	stk10	3229	15	43	0.124	0.2661	-3.01147	-1.90991	1.10157
20	naa20	742	15	43	0.5398	1.1579	-0.889476	0.211523	1.101
18	ric8b	1809	15	43	0.2214	0.4749	-2.17521	-1.07427	1.10093
21	dcaf12	1948	15	43	0.2056	0.441	-2.28202	-1.18112	1.1009
5	pdha1a	2347	120	344	1.3653	2.9284	0.449229	1.55012	1.10089
1	zgc:100913	1757	15	43	0.228	0.489	-2.13283	-1.03206	1.10077
7	tmed3	814	15	43	0.4921	1.0554	-1.02295	0.0778036	1.10075
4	zgc:123180	886	22	63	0.6631	1.4207	-0.59268	0.506612	1.09929
6	prkag1	3405	29	83	0.2274	0.487	-2.13663	-1.03798	1.09866
19	flot1a	1382	29	83	0.5604	1.1999	-0.835445	0.262926	1.09837
5	c1qbp	1127	43	123	1.0189	2.1806	0.0270266	1.12473	1.09771
19	trnau1apa	1111	7	20	0.1682	0.3597	-2.57166	-1.47509	1.09657
18	slc33a1	1834	7	20	0.1019	0.2179	-3.29463	-2.1982	1.09644
17	fut8a	1404	7	20	0.1331	0.2846	-2.90931	-1.81294	1.09637
4	ssbp1	928	7	20	0.2014	0.4306	-2.31179	-1.21555	1.09625
19	zgc:73380	739	7	20	0.2529	0.5407	-1.9833	-0.887073	1.09623
14	znf185	3668	49	140	0.3567	0.7626	-1.48718	-0.390983	1.09619
25	stra6	2880	14	40	0.1298	0.2775	-2.94553	-1.84939	1.09614
4	pphln1	1987	21	60	0.2822	0.6033	-1.82516	-0.729029	1.09613
5	ddx54	2832	14	40	0.132	0.2822	-2.92128	-1.82516	1.09612
7	rbm4.3	2315	84	240	0.9689	2.0713	-0.0455654	1.05054	1.09611
20	znf410	1342	7	20	0.1393	0.2978	-2.84363	-1.74754	1.09609
5	supt4h1	687	14	40	0.5442	1.1633	-0.877765	0.218236	1.096
9	mmadhc	1421	14	40	0.2631	0.5624	-1.92626	-0.830306	1.09596
3	zgc:92419	3135	21	60	0.1789	0.3824	-2.48269	-1.38681	1.09589
22	he1a	1061	7	20	0.1762	0.3766	-2.50463	-1.40886	1.09578
22	psmd1	3147	62	177	0.5261	1.1237	-0.926564	0.16827	1.09483
15	ywhae1	1994	144	411	1.9284	4.1182	0.947412	2.04202	1.09461
25	ndufa9	1248	48	137	1.0271	2.1933	0.0385907	1.13311	1.09452
10	slc20a1b	3783	75	214	0.5294	1.1302	-0.917543	0.176591	1.09413
1	nrp2a	4921	34	97	0.1845	0.3938	-2.43823	-1.34443	1.0938
10	si:ch211-237l4.5	1894	27	77	0.3807	0.8123	-1.39324	-0.299898	1.09334
21	dlat	1959	47	134	0.6407	1.3667	-0.642257	0.450707	1.09296
21	brd3a	4245	40	114	0.2516	0.5366	-1.99074	-0.898054	1.09268
2	casq1a	2979	166	473	1.488	3.1723	0.573384	1.66553	1.09215
3	sept9a	2905	33	94	0.3033	0.6465	-1.72114	-0.629255	1.09188
19	sdc2	976	33	94	0.9029	1.9243	-0.147346	0.944341	1.09169
6	eif2s2	1290	112	319	2.3185	4.9407	1.2132	2.30472	1.09152
16	nt5c3a	1617	59	168	0.9743	2.0758	-0.0375472	1.05367	1.09122
4	smo	2878	13	37	0.1206	0.2569	-3.05158	-1.96067	1.09091
2	ankhb	2596	13	37	0.1337	0.2848	-2.90282	-1.81193	1.09089
25	idh3a	1370	52	148	1.0136	2.1584	0.0195027	1.10997	1.09047
21	psmb7	1041	71	202	1.8213	3.8769	0.864977	1.95491	1.08993
8	b2ml	3575	45	128	0.3361	0.7154	-1.57299	-0.483158	1.08984
3	casc3	3669	32	91	0.2329	0.4955	-2.10216	-1.01301	1.08914
6	2014-03-07	3020	32	91	0.283	0.602	-1.82108	-0.732141	1.08893
12	pmp22b	3164	146	415	1.2322	2.6206	0.301248	1.3899	1.08865
7	esrp2	3364	19	54	0.1508	0.3207	-2.7292	-1.64066	1.08854
21	arpc3	828	57	162	1.8383	3.9091	0.87838	1.96684	1.08846
17	hectd1	8669	76	216	0.2341	0.4978	-2.09474	-1.00633	1.08841
10	pbdc1	1143	19	54	0.4439	0.9439	-1.17166	-0.0832788	1.08838
7	sf1	2511	56	159	0.5955	1.2651	-0.747802	0.339263	1.08707
3	atf4b2	1975	112	318	1.5143	3.217	0.598661	1.68572	1.08706
2	ap2m1a	2024	111	315	1.4645	3.1095	0.550418	1.63669	1.08627
19	usf2	3949	37	105	0.2502	0.5312	-1.99879	-0.912646	1.08614
3	arpc1a	1686	86	244	1.3621	2.8915	0.445843	1.53182	1.08598
20	flvcr1	1584	6	17	0.1011	0.2144	-3.306	-2.22156	1.08445
21	bod1	1043	6	17	0.1536	0.3257	-2.70266	-1.61834	1.08432
10	lhfp	2119	12	34	0.1512	0.3206	-2.72537	-1.64111	1.08427
23	hoxc12a	926	6	17	0.173	0.3668	-2.53107	-1.4469	1.08418
8	zgc:103657	1346	6	17	0.119	0.2523	-3.07085	-1.98673	1.08411
18	hsbp1b	666	18	51	0.7217	1.53	-0.470509	0.613541	1.08405
5	vamp5	1431	18	51	0.3359	0.7121	-1.57385	-0.489828	1.08403
13	tmx1	1913	12	34	0.1675	0.3551	-2.57768	-1.49366	1.08402
21	znf131	499	6	17	0.3211	0.6807	-1.63886	-0.554888	1.08397
24	ngdn	1178	6	17	0.136	0.2883	-2.87822	-1.79431	1.08391
20	daam1b	3240	24	68	0.1978	0.4193	-2.33781	-1.25391	1.0839
2	prrx1a	1603	18	51	0.2999	0.6357	-1.7374	-0.653559	1.08384
5	LOC561321	2642	12	34	0.1213	0.2571	-3.04323	-1.95954	1.08369
18	fam174b	1277	6	17	0.1255	0.266	-2.99413	-1.91045	1.08368
4	si:dkeyp-89c11.2	2048	12	34	0.1565	0.3317	-2.67567	-1.59201	1.08367
4	rtcb	1693	12	34	0.1893	0.4012	-2.40118	-1.31757	1.08361
17	zfp36l1a	3732	65	184	0.4651	0.9851	-1.10436	-0.0216433	1.08271
11	gamt	757	112	317	3.9509	8.3667	1.98218	3.06466	1.08248
8	tuba8l	1803	182	515	2.6955	5.7069	1.43056	2.51271	1.08215
9	crygm2d3	525	266	752	13.5298	28.6185	3.75807	4.83888	1.08081
22	arl8a	2734	40	113	0.3907	0.8258	-1.35583	-0.276118	1.07971
7	coro1b	4479	40	113	0.2385	0.5041	-2.06788	-0.98819	1.07969
5	capns1a	1282	102	288	2.1246	4.4884	1.0872	2.1662	1.07901
9	igfbp5a	6049	34	96	0.1501	0.3171	-2.73591	-1.65694	1.07896
14	naa15a	3533	34	96	0.257	0.5429	-1.9601	-0.881215	1.07889
19	serinc2	1962	17	48	0.2314	0.4888	-2.11148	-1.03265	1.07882
18	ddb1	3497	28	79	0.2138	0.4514	-2.2256	-1.14749	1.07811
8	csnk1g2b	3073	28	79	0.2433	0.5136	-2.03913	-0.961255	1.07788
8	skia	6145	28	79	0.1217	0.2569	-3.03848	-1.96067	1.07782
5	zc4h2	1647	67	189	1.0863	2.2928	0.119436	1.19712	1.07768
15	cltcb	6364	56	158	0.235	0.496	-2.08921	-1.01156	1.07765
3	srsf2b	3517	22	62	0.167	0.3522	-2.58199	-1.50549	1.0765
15	stim1a	2934	11	31	0.1001	0.2111	-3.32034	-2.24393	1.07641
22	rbbp5	1925	11	31	0.1526	0.3218	-2.71208	-1.63572	1.07636
Zv9_NA540	actn4	1279	33	93	0.689	1.4528	-0.537403	0.538846	1.07625
7	pacsin3	1578	22	62	0.3723	0.785	-1.42542	-0.349217	1.07621
16	ctsk	1572	33	93	0.5606	1.182	-0.834931	0.241242	1.07617
1	tmem176	891	11	31	0.3297	0.6951	-1.60073	-0.524687	1.07604
13	hk1	4058	33	93	0.2172	0.4579	-2.20284	-1.12686	1.07597
21	zcchc10	1923	11	31	0.1528	0.3221	-2.71019	-1.63437	1.07581
6	rtfdc1	1785	16	45	0.2394	0.5037	-2.06244	-0.989335	1.07311
16	pi4kb	3535	16	45	0.1209	0.2543	-3.04799	-1.97534	1.07265
16	ceacam1	3153	37	104	0.3134	0.659	-1.67388	-0.601628	1.07225
11	slmapa	3273	21	59	0.1713	0.3602	-2.54532	-1.47309	1.07223
1	spcs3	709	21	59	0.7909	1.6626	-0.338415	0.73345	1.07186
24	cyb5a	1323	26	73	0.5248	1.1024	-0.930133	0.140661	1.07079
18	calub	2474	31	87	0.3346	0.7026	-1.57945	-0.509204	1.07024
23	psmb6	672	31	87	1.2319	2.5867	0.300897	1.37112	1.07022
11	psmd14	1082	36	101	0.8885	1.865	-0.17054	0.899183	1.06972
8	zgc:56525	1903	41	115	0.5753	1.2074	-0.797589	0.271916	1.0695
5	tia1l	2697	86	241	0.8515	1.7854	-0.231905	0.836255	1.06816
13	eef1a1a	2167	10	28	0.1232	0.2582	-3.02081	-1.95338	1.06743
15	tyw1	2630	10	28	0.1015	0.2127	-3.30031	-2.23304	1.06727
2	acvr1l	3453	40	112	0.3093	0.6481	-1.69287	-0.625689	1.06719
6	arl6ip5a	1274	5	14	0.1048	0.2196	-3.25415	-2.18698	1.06717
3	si:ch73-141c7.1	1179	5	14	0.1132	0.2372	-3.14293	-2.07576	1.06716
9	dnajc3a	1899	10	28	0.1406	0.2946	-2.83023	-1.76312	1.06711
12	trim8	4039	20	56	0.1322	0.277	-2.9191	-1.85199	1.06711
7	zgc:112356	2705	45	126	0.4442	0.9307	-1.17069	-0.103596	1.06709
11	nr2f6b	2359	25	70	0.283	0.5929	-1.82108	-0.754115	1.06696
7	dnaja2	2336	100	280	1.1431	2.3948	0.192964	1.25991	1.06695
23	rprd1b	1715	10	28	0.1557	0.3262	-2.68307	-1.61613	1.06694
4	tprkb	1048	5	14	0.1274	0.2669	-2.97245	-1.90557	1.06687
13	fbxo11a	2535	15	42	0.158	0.331	-2.66191	-1.59505	1.06686
14	med7	998	5	14	0.1338	0.2803	-2.90174	-1.8349	1.06684
1	galnt7	2912	30	84	0.2751	0.5763	-1.86192	-0.795083	1.06684
4	xrcc6bp1	1240	5	14	0.1077	0.2256	-3.21478	-2.1481	1.06668
Zv9_scaffold3487	prpsap1	1202	5	14	0.1111	0.2327	-3.16994	-2.10339	1.06654
23	ikbkg	2452	15	42	0.1634	0.3422	-2.61343	-1.54705	1.06639
2	eif5a2	2403	243	680	2.7004	5.6538	1.43318	2.49922	1.06604
11	ptp4a1	1955	155	433	2.1172	4.4252	1.08216	2.14575	1.06358
24	boc	3322	29	81	0.2331	0.4872	-2.10092	-1.03738	1.06353
1	ndufb7	573	29	81	1.3515	2.8244	0.434572	1.49795	1.06338
16	cdc42se1	2155	29	81	0.3594	0.751	-1.4763	-0.413096	1.0632
3	fus	2045	43	120	0.5615	1.1724	-0.832616	0.229477	1.06209
15	srprb	1107	19	53	0.4583	0.9566	-1.1256	-0.0639972	1.06161
19	top2b	4857	57	159	0.3134	0.6541	-1.67388	-0.612395	1.06148
24	cog7	3528	19	53	0.1438	0.3001	-2.79776	-1.73644	1.06133
17	evla	2355	14	39	0.1587	0.3309	-2.65554	-1.59549	1.06005
10	mier3	2261	14	39	0.1653	0.3446	-2.59675	-1.53696	1.05979
2	bag1	1257	14	39	0.2974	0.6199	-1.74947	-0.689869	1.05961
8	ywhabb	1383	112	312	2.1625	4.5074	1.11271	2.1723	1.05959
8	selk	744	14	39	0.5025	1.0473	-0.992776	0.0666885	1.05946
10	pitpnb	2380	14	39	0.1571	0.3274	-2.67015	-1.61083	1.05932
7	neo1	6206	28	78	0.1205	0.2511	-3.05278	-1.99361	1.05917
20	sel1l	3560	23	64	0.1725	0.3592	-2.53525	-1.4771	1.05815
16	rbfox1l	1149	23	64	0.5345	1.1129	-0.903711	0.154337	1.05805
11	arpc4l	1110	23	64	0.5533	1.152	-0.85384	0.204153	1.05799
14	clint1a	2364	23	64	0.2598	0.5409	-1.94447	-0.88654	1.05793
6	cacnb4b	3500	23	64	0.1755	0.3653	-2.51037	-1.45281	1.05757
23	rhoac	1325	41	114	0.8263	1.719	-0.275245	0.781578	1.05682
8	dennd2da	1999	9	25	0.1202	0.2499	-3.05637	-2.00052	1.05585
13	med6	1426	9	25	0.1685	0.3503	-2.56909	-1.5133	1.0558
5	mef2cb	1534	18	50	0.3133	0.6512	-1.67434	-0.618805	1.05553
3	rab40c	3172	18	50	0.1515	0.3149	-2.72252	-1.66699	1.05553
22	enc1	3310	18	50	0.1452	0.3018	-2.78379	-1.72829	1.0555
8	si:dkey-6n6.2	1397	9	25	0.172	0.3575	-2.53944	-1.48394	1.05549
13	perp	3324	153	425	1.2291	2.5546	0.297614	1.3531	1.05549
14	dpf2l	2164	27	75	0.3332	0.6925	-1.5855	-0.530093	1.0554
19	psmd4a	1354	36	100	0.71	1.4756	-0.494089	0.561311	1.0554
19	shfm1	1145	27	75	0.6297	1.3087	-0.667241	0.388145	1.05539
2	cdc73	1798	9	25	0.1337	0.2778	-2.90282	-1.84783	1.05499
10	ash2l	2366	18	50	0.2032	0.4222	-2.29896	-1.24397	1.05499
1	fam114a1	2076	9	25	0.1158	0.2406	-3.11017	-2.05523	1.05494
3	hoxb8a	1813	9	25	0.1326	0.2755	-2.91474	-1.85982	1.05492
16	fam8a1	1742	9	25	0.138	0.2867	-2.85716	-1.80234	1.05482
5	ppp2r1a	2525	94	261	0.9941	2.0652	-0.0085226	1.04629	1.05481
8	npl	1693	9	25	0.142	0.295	-2.81594	-1.76116	1.05477
17	eif2s1a	1523	31	86	0.5435	1.1282	-0.879622	0.174036	1.05366
16	cdc42l	576	31	86	1.4372	2.9831	0.523271	1.57682	1.05355
20	zgc:86709	1406	31	86	0.5888	1.2221	-0.764126	0.289374	1.0535
3	mapk3	2049	44	122	0.5734	1.1896	-0.802361	0.250489	1.05285
1	asna1	3563	35	97	0.2623	0.5439	-1.93066	-0.87856	1.0521
6	tsfm	1616	13	36	0.2148	0.4451	-2.21887	-1.16777	1.0511
2	mrps14	709	13	36	0.4896	1.0145	-1.0303	0.0207831	1.05108
25	hbp1	1623	13	36	0.2139	0.4432	-2.22492	-1.17394	1.05099
17	srp14	841	13	36	0.4128	0.8553	-1.27645	-0.225481	1.05097
13	gpib	1918	26	72	0.362	0.75	-1.4659	-0.415018	1.05088
2	lppr3a	2534	13	36	0.137	0.2838	-2.86765	-1.817	1.05064
4	creb3l2	2216	13	36	0.1567	0.3246	-2.67383	-1.62322	1.05061
8	plp2	1298	30	83	0.6172	1.2776	-0.696167	0.353448	1.04961
6	hdlbpa	5109	522	1444	2.7284	5.647	1.44806	2.49749	1.04943
14	smu1a	1934	17	47	0.2347	0.4855	-2.09105	-1.04243	1.04862
1	nt5c2b	1982	21	58	0.2829	0.5847	-1.82158	-0.774207	1.04738
5	fubp3	1513	21	58	0.3706	0.7659	-1.43203	-0.384753	1.04727
5	atp5ib	616	63	174	2.731	5.6436	1.44943	2.49662	1.04718
14	zgc:154116	1684	21	58	0.333	0.6881	-1.58636	-0.539289	1.04707
2	agla	5159	21	58	0.1087	0.2246	-3.20144	-2.15451	1.04694
14	ccdc85b	3908	25	69	0.1708	0.3528	-2.54954	-1.50304	1.0465
15	spcs2	1184	25	69	0.5638	1.1644	-0.826719	0.219599	1.04632
4	sema3aa	3143	29	80	0.2464	0.5086	-2.02087	-0.975368	1.0455
3	ilf3b	3242	58	160	0.4777	0.986	-1.06579	-0.0203258	1.04547
2	itgb1b.1	2364	29	80	0.3276	0.6761	-1.60995	-0.56467	1.04528
6	zgc:92027	1104	33	91	0.7982	1.6469	-0.32516	0.719762	1.04492
1	atic	1958	41	113	0.5592	1.1531	-0.838538	0.20553	1.04407
9	crygm2d10	623	381	1050	16.3308	33.6736	4.02952	5.07355	1.04402
10	ppp2cb	1692	94	259	1.4835	3.0584	0.569015	1.61278	1.04377
11	sypl2a	3871	101	278	0.6967	1.4349	-0.52137	0.52096	1.04233
4	slc13a4	2453	12	33	0.1306	0.2688	-2.93666	-1.89534	1.04132
23	rnd1l	3057	12	33	0.1048	0.2157	-3.25415	-2.21284	1.04132
[truncated: 4,212 more rows]

## Sheet: GO-BP
Term	Count	%	PValue	Genes	List Total	Pop Hits	Pop Total	Fold Enrichment	FDR
GO:0008380~RNA splicing	20	1.23916	2.22125e-06	BCAS2, PRPF31, MAGOH, PRPF39, RNPS1, SNW1, CASC3, SART3, PRPF4, SF3B3, ZGC:86607, SMNDC1, EIF4A3, DDX46, PRPF8, THOC7, ESRP2, SNRNP27, SNRPE, PRPF38B	828	54	7504	3.35659	0.00368644
GO:0016071~mRNA metabolic process	28	1.73482	2.7706e-06	TBP, SART3, ZGC:86607, SF3B3, PTBP1B, SMNDC1, PARN, DDX46, PRPF8, BCAS2, PRPF31, CSTF3, UPF1, MAGOH, PRPF39, RBM39A, SNW1, RNPS1, CASC3, RBM39B, EIF4A3, HNRNPL2, THOC7, CELF1, ESRP2, SNRNP27, SNRPE, PRPF38B	828	96	7504	2.64332	0.00459814
GO:0006397~mRNA processing	25	1.54895	1.41288e-05	SART3, ZGC:86607, SF3B3, PTBP1B, SMNDC1, DDX46, PRPF8, BCAS2, PRPF31, CSTF3, MAGOH, PRPF39, SNW1, RNPS1, RBM39A, RBM39B, CASC3, EIF4A3, HNRNPL2, THOC7, CELF1, ESRP2, SNRNP27, SNRPE, PRPF38B	828	87	7504	2.60425	0.0234462
GO:0009057~macromolecule catabolic process	47	2.91202	7.85695e-05	ADAM10B, USP9, MYLIPA, MIB, ZGC:100832, ZRANB1B, TBP, UBE2V2, ZGC:114060, CDC34B, CDC34A, PSMA6A, USP2A, PARN, PSMB7, PSMB6, NCCRP1, PSMB3, USP39, ZGC:55512, FBXO44, DDA1, ZGC:92419, USP16, AUP1, HECTD1, CUL1B, UBE2A, UPF1, UFD1L, MAGOH, CASC3, WSB1, EIF4A3, PSMC4, PSEN1, TRIM33, UBA1, PSMC3, PSMA4, RNF2, PSMC2, UBR5, UBA3, MDM2, STAMBPA, TCEB1B	828	237	7504	1.79726	0.130318
GO:0055002~striated muscle cell development	15	0.929368	0.000127623	CAV3, SMYD1B, ACHE, LGALS1L1, MEF2CA, VMHC, SHHA, SEPN1, GPC4, MEF2D, SMO, TGFBI, LGALS2A, CHRND, CHRNA1, PBX2	828	43	7504	3.16144	0.2116
GO:0030163~protein catabolic process	41	2.54027	0.0001302	ADAM10B, USP9, MYLIPA, MIB, ZGC:100832, ZRANB1B, UBE2V2, ZGC:114060, CDC34B, CDC34A, PSMA6A, USP2A, PSMB7, PSMB6, NCCRP1, PSMB3, USP39, ZGC:55512, FBXO44, DDA1, ZGC:92419, USP16, AUP1, HECTD1, CUL1B, UBE2A, UFD1L, WSB1, PSMC4, PSEN1, TRIM33, UBA1, PSMC3, PSMA4, RNF2, PSMC2, UBR5, UBA3, MDM2, STAMBPA, TCEB1B	828	201	7504	1.84863	0.215867
GO:0007010~cytoskeleton organization	27	1.67286	0.000134754	CAV3, WASLB, WASLA, SMYD1B, TLN1, ACHE, MEF2CA, VMHC, SDC4, TAGLN2, CNN3A, LLGL2, SEH1L, EEF2K, CNN2, CAP1, ARPC4L, DAAM1B, SMO, MEF2D, EIF4A2, SGCD, CAPZA1A, CYFIP1, CAPZA1B, CHRND, SGCB	828	111	7504	2.20447	0.22341
GO:0055001~muscle cell development	15	0.929368	0.00022016	CAV3, SMYD1B, ACHE, LGALS1L1, MEF2CA, VMHC, SHHA, SEPN1, GPC4, MEF2D, SMO, TGFBI, LGALS2A, CHRND, CHRNA1, PBX2	828	45	7504	3.02093	0.364763
GO:0044265~cellular macromolecule catabolic process	41	2.54027	0.000225155	ADAM10B, USP9, MYLIPA, MIB, ZRANB1B, UBE2V2, TBP, ZGC:114060, CDC34B, CDC34A, PSMA6A, USP2A, PARN, PSMB7, PSMB6, PSMB3, USP39, ZGC:55512, DDA1, ZGC:92419, USP16, AUP1, HECTD1, CUL1B, UBE2A, UPF1, UFD1L, MAGOH, CASC3, WSB1, EIF4A3, PSEN1, TRIM33, UBA1, PSMA4, RNF2, UBR5, UBA3, MDM2, STAMBPA, TCEB1B	828	206	7504	1.80376	0.373023
GO:0001666~response to hypoxia	10	0.619579	0.000447993	HIF1AB, NPC1, CCT4, ALAS2, NDUFA9, MMP14A, SDCBP, COX4I1, PGK1, IGFBP1A	828	23	7504	3.94035	0.740921
GO:0070482~response to oxygen levels	10	0.619579	0.000447993	HIF1AB, NPC1, CCT4, ALAS2, NDUFA9, MMP14A, SDCBP, COX4I1, PGK1, IGFBP1A	828	23	7504	3.94035	0.740921
GO:0006886~intracellular protein transport	30	1.85874	0.000539519	COPZ2, COPA, SRP14, CLTCB, AP1G1, CLTCA, AP2M1A, STAM2, SRP19, TOMM20A, COPB2, AP1S1, AP3M2, AP3M1, COPB1, STAM, TNPO2, TRPC4APA, SRP54, SNUPN, VTI1B, M6PR, PCF11, COPG2, USO1, HGS, KPNA5, KPNA3, STX5A, SEC23B, SSR3	828	140	7504	1.94203	0.891656
GO:0003002~regionalization	36	2.23048	0.000591215	MYHC4, MSXB, CAV1, MIB, PDLIM7, MYHZ1.2, ACVR1L, SHHA, MYHZ1.1, LDB3A, BMPR1AA, BMPR1AB, CDH2, NEO1, CTNNB2, GPC4, SKIA, BMP1A, ACVR1B, SKIB, PAX2A, MMP14A, MMP14B, CAP1, CHUK, AXIN1, MYST3, FMR1, OTX2, TOB1A, HES6, HER6, SMO, MYHZ2, RNF2, TGIF1, FSTL1B, EPHA4A, DUSP6	828	181	7504	1.80255	0.9767
GO:0030036~actin cytoskeleton organization	18	1.11524	0.000723234	WASLB, CAV3, WASLA, SMYD1B, ACHE, MEF2CA, VMHC, SDC4, TAGLN2, DAAM1B, CNN3A, SMO, MEF2D, CAPZA1A, CNN2, CAPZA1B, CHRND, ARPC4L	828	67	7504	2.43478	1.19357
GO:0030029~actin filament-based process	18	1.11524	0.000723234	WASLB, CAV3, WASLA, SMYD1B, ACHE, MEF2CA, VMHC, SDC4, TAGLN2, DAAM1B, CNN3A, SMO, MEF2D, CAPZA1A, CNN2, CAPZA1B, CHRND, ARPC4L	828	67	7504	2.43478	1.19357
GO:0034613~cellular protein localization	30	1.85874	0.00077467	COPZ2, COPA, SRP14, CLTCB, AP1G1, CLTCA, AP2M1A, STAM2, SRP19, TOMM20A, COPB2, AP1S1, AP3M2, AP3M1, COPB1, STAM, TNPO2, TRPC4APA, SRP54, SNUPN, VTI1B, M6PR, PCF11, COPG2, USO1, HGS, KPNA5, KPNA3, STX5A, SEC23B, SSR3	828	143	7504	1.90129	1.27794
GO:0070727~cellular macromolecule localization	30	1.85874	0.00087088	COPZ2, COPA, SRP14, CLTCB, AP1G1, CLTCA, AP2M1A, STAM2, SRP19, TOMM20A, COPB2, AP1S1, AP3M2, AP3M1, COPB1, STAM, TNPO2, TRPC4APA, SRP54, SNUPN, VTI1B, M6PR, PCF11, COPG2, USO1, HGS, KPNA5, KPNA3, STX5A, SEC23B, SSR3	828	144	7504	1.88808	1.43558
GO:0048747~muscle fiber development	7	0.433705	0.000904749	ACHE, LGALS1L1, SHHA, TGFBI, LGALS2A, SEPN1, CHRNA1, PBX2	828	12	7504	5.28663	1.49102
GO:0051146~striated muscle cell differentiation	16	0.991326	0.00097546	CAV3, SMYD1B, ACHE, LGALS1L1, MEF2CA, VMHC, SHHA, SEPN1, GPC4, MEF2D, SMO, TGFBI, LGALS2A, CHRND, CHRNA1, PBX2, CRK	828	57	7504	2.54394	1.60667
GO:0002009~morphogenesis of an epithelium	21	1.30112	0.000999769	MIB, ACVR1L, SHHA, PRKCI, CDH1, NEO1, CDH2, TAX1BP3, SCRIB, DAAM1B, GPC4, CSRP1A, SMO, EAF1, MMP14A, MAPKAPK2A, MMP14B, NEUROD4, CACNB4B, EAF2, YES1	828	87	7504	2.18757	1.64639
GO:0045184~establishment of protein localization	51	3.15985	0.00114568	RAB18A, RAB5AA, BC2, SRP14, COPA, SEC22BA, AP1G1, CHMP4B, CLTCB, CLTCA, CHMP7, TIMM50, SRP19, RAB18B, TOMM20A, COPB2, AP1S1, POMGNT1, SEH1L, COPB1, STAM, RAB6A, ZGC:56112, SCAMP2, SNUPN, VTI1B, M6PR, PCF11, COPG2, USO1, KPNA5, KPNA3, STX5A, SEC23B, COPZ2, AP2M1A, STAM2, RAB40C, SEC62, AP3M2, AP3M1, RAB11A, TNPO2, VPS36, NMD3, TRPC4APA, SRP54, RAB8B, AKTIP, HGS, COG2, SSR3	828	295	7504	1.56679	1.88454
GO:0015031~protein transport	51	3.15985	0.00114568	RAB18A, RAB5AA, BC2, SRP14, COPA, SEC22BA, AP1G1, CHMP4B, CLTCB, CLTCA, CHMP7, TIMM50, SRP19, RAB18B, TOMM20A, COPB2, AP1S1, POMGNT1, SEH1L, COPB1, STAM, RAB6A, ZGC:56112, SCAMP2, SNUPN, VTI1B, M6PR, PCF11, COPG2, USO1, KPNA5, KPNA3, STX5A, SEC23B, COPZ2, AP2M1A, STAM2, RAB40C, SEC62, AP3M2, AP3M1, RAB11A, TNPO2, VPS36, NMD3, TRPC4APA, SRP54, RAB8B, AKTIP, HGS, COG2, SSR3	828	295	7504	1.56679	1.88454
GO:0048729~tissue morphogenesis	24	1.48699	0.00132862	MIB, ACVR1L, SHHA, PRKCI, CDH1, NEO1, CDH2, TAX1BP3, LRRC39, SCRIB, DAAM1B, GPC4, CSRP1A, ACVR1B, SMO, EAF1, MMP14A, MAPKAPK2A, MMP14B, NEUROD4, CACNB4B, EAF2, CAP1, YES1	828	108	7504	2.01396	2.18235
GO:0046907~intracellular transport	36	2.23048	0.00145749	COPZ2, COPA, SRP14, ENAH, CLTCB, AP1G1, CLTCA, AP2M1A, STAM2, CHMP7, TRAPPC2L, SRP19, TOMM20A, COPB2, AP1S1, AP3M2, AP3M1, COPB1, STAM, TNPO2, GOLGA5, TRPC4APA, SRP54, SNUPN, VTI1B, UCP1, M6PR, PCF11, COPG2, AKTIP, USO1, HGS, KPNA5, KPNA3, STX5A, SEC23B, SSR3	828	190	7504	1.71716	2.39163
GO:0008104~protein localization	53	3.28377	0.00158425	RAB18A, RAB5AA, COPA, BC2, SRP14, TLN1, SEC22BA, AP1G1, CHMP4B, CLTCB, CLTCA, CHMP7, TIMM50, SRP19, RAB18B, GPC4, TOMM20A, COPB2, AP1S1, POMGNT1, SEH1L, COPB1, STAM, RAB6A, ZGC:56112, SCAMP2, SNUPN, VTI1B, M6PR, PCF11, COPG2, USO1, KPNA5, KPNA3, STX5A, SEC23B, COPZ2, AP2M1A, STAM2, RAB40C, SEC62, AP3M2, AP3M1, RAB11A, TNPO2, VPS36, NMD3, TRPC4APA, SRP54, RAB8B, AKTIP, HGS, COG2, SSR3	828	314	7504	1.52971	2.59707
GO:0044257~cellular protein catabolic process	35	2.16853	0.00160351	ADAM10B, USP9, MYLIPA, MIB, ZRANB1B, UBE2V2, ZGC:114060, CDC34B, CDC34A, PSMA6A, USP2A, PSMB7, PSMB6, PSMB3, USP39, ZGC:55512, DDA1, ZGC:92419, USP16, AUP1, HECTD1, CUL1B, UBE2A, UFD1L, WSB1, TRIM33, PSEN1, UBA1, PSMA4, UBR5, RNF2, UBA3, MDM2, STAMBPA, TCEB1B	828	184	7504	1.7239	2.62824
GO:0051603~proteolysis involved in cellular protein catabolic process	35	2.16853	0.00160351	ADAM10B, USP9, MYLIPA, MIB, ZRANB1B, UBE2V2, ZGC:114060, CDC34B, CDC34A, PSMA6A, USP2A, PSMB7, PSMB6, PSMB3, USP39, ZGC:55512, DDA1, ZGC:92419, USP16, AUP1, HECTD1, CUL1B, UBE2A, UFD1L, WSB1, TRIM33, PSEN1, UBA1, PSMA4, UBR5, RNF2, UBA3, MDM2, STAMBPA, TCEB1B	828	184	7504	1.7239	2.62824
GO:0042692~muscle cell differentiation	16	0.991326	0.00171703	CAV3, SMYD1B, ACHE, LGALS1L1, MEF2CA, VMHC, SHHA, SEPN1, GPC4, MEF2D, SMO, TGFBI, LGALS2A, CHRND, CHRNA1, PBX2, CRK	828	60	7504	2.41675	2.81183
GO:0043933~macromolecular complex subunit organization	29	1.79678	0.00185176	WASLB, EIF6, WASLA, MEF2CA, ACVR1L, BMPR1AA, TBP, SART3, SMNDC1, FGG, FGA, GTF2A1, FGB, SEH1L, H2AFX, TNPO2, USP16, CHRNA1, PRNPRS3, GNG5, ARPC4L, MYST3, ZGC:112335, TUBA8L, ETF1, TUBA8L2, MEF2D, NAP1L4A, GTF2F1	828	144	7504	1.82515	3.0293
GO:0006396~RNA processing	37	2.29244	0.00209089	CRNKL1, UTP6, SART3, PTBP1B, SF3B3, ZGC:86607, SMNDC1, DDX46, PRPF8, TFB2M, BCAS2, PRPF31, CSTF3, MAGOH, EXOSC5, PRPF39, RBM39A, SNW1, RNPS1, SSB, CASC3, RBM39B, PRPF4, SF3A1, FBL, EIF4A3, HNRNPL2, THOC7, CELF1, ESRP2, SNRNP27, PAPOLG, TRUB1, SNRPE, NHP2, PRPF38B, C1D	828	201	7504	1.66828	3.41415
GO:0009792~embryonic development ending in birth or egg hatching	27	1.67286	0.00219556	MYHC4, CAV1, MIB, PDLIM7, MYHZ1.2, SHHA, MYHZ1.1, LDB3A, CDH1, CDH2, NEO1, MCL1A, MCL1B, GPC4, PAX2A, MMP14A, CAP1, BCOR, CHUK, MYST3, NKX3.2, OTX2, FMR1, PRKCI, HES6, HER6, SMO, MYHZ2, NEUROD4, SEC23B	828	132	7504	1.85375	3.58214
GO:0043009~chordate embryonic development	27	1.67286	0.00219556	MYHC4, CAV1, MIB, PDLIM7, MYHZ1.2, SHHA, MYHZ1.1, LDB3A, CDH1, CDH2, NEO1, MCL1A, MCL1B, GPC4, PAX2A, MMP14A, CAP1, BCOR, CHUK, MYST3, NKX3.2, OTX2, FMR1, PRKCI, HES6, HER6, SMO, MYHZ2, NEUROD4, SEC23B	828	132	7504	1.85375	3.58214
GO:0008219~cell death	18	1.11524	0.00235063	SGK1, CASP3B, CLU, TP53, TP63, TIMM50, PDCD10B, SCRIB, PDCD10A, CASPA, PDCL3, AKTIP, TAX1BP1B, CASP7, BAG3, BAG2, PYCARD, ZGC:92419	828	74	7504	2.20447	3.83053
GO:0016265~death	18	1.11524	0.00235063	SGK1, CASP3B, CLU, TP53, TP63, TIMM50, PDCD10B, SCRIB, PDCD10A, CASPA, PDCL3, AKTIP, TAX1BP1B, CASP7, BAG3, BAG2, PYCARD, ZGC:92419	828	74	7504	2.20447	3.83053
GO:0045454~cell redox homeostasis	15	0.929368	0.00242043	TXNL1, GLRX3, SEPW1, P4HB, ZGC:77086, TMX1, GCLC, PDIA5, PDIA4, ERP44, TXNDC5, SELT2, PDIP5, SELT1A, ZGC:153284	828	56	7504	2.42754	3.94214
GO:0007517~muscle organ development	17	1.05328	0.00282365	ACHE, LGALS1L1, VMHC, SHHA, SEPN1, TAGLN2, LRRC39, SMO, LAMA4, LAMB2, CHST11, LGALS2A, HS6ST2, SGCD, MYOG, LAMC1, CHRNA1, PBX2	828	69	7504	2.23286	4.58448
GO:0060538~skeletal muscle organ development	9	0.557621	0.00308144	ACHE, LAMA4, LAMB2, LGALS1L1, SHHA, LGALS2A, MYOG, SEPN1, CHRNA1, PBX2	828	24	7504	3.39855	4.99305

## Sheet: GO-MF
Term	Count	%	PValue	Genes	List Total	Pop Hits	Pop Total	Fold Enrichment	Bonferroni	Benjamini	FDR
GO:0000166~nucleotide binding	238	14.746	3.93829e-06	DYNC1LI2, ATP1A2A, SI:CH211-216L23.2, LEMD3, CCT2, SART3, NONO, DDX18, ATP2B4, MAT1A, VPS4B, SI:CH211-195B13.1, GTPBP1, YARS, BRAF, ZGC:112335, AARS, MARK3, RFC4, MAPK6, ZGC:63587, MAPK3, HARS, CDC42L, FUS, ACIN1A, ZGC:73359, GNAI1, STK17B, RAB40C, BMPR1AA, ARF5, BMPR1AB, GPD1L, RAC2, HTATSF1, GCDH, SRP54, MAP2K1, MAPK14B, TGFBR2, EPRS, DLAT, SI:CH211-235E18.3, GART, CASKB, HYOU1, UPF3B, CCT4, AR…	922	1682	8417	1.29175	0.0025959	0.0025959	0.00589224
GO:0008092~cytoskeletal protein binding	35	2.16853	9.74059e-05	MYHC4, TLN1, VMHC, MYHZ1.2, NF2B, MYHZ1.1, SDC4, TAGLN2, TPM1, SDC2, CNN3A, GSNA, CNN2, CAP1, TPMA, PLS3, SMYHC2, SMYHC3, ACTN4, ANXA2A, TWF1A, ACTN1, NUSAP1, COTL1, SMYHC1, DAAM1B, ARPC1A, ACTN3B, ACTN3A, MYHZ2, CFL2, EIF4A2, CFL1, TMOD2, BAIAP2L1A, CYFIP1, CAPZA1A, TMOD4, CAPZA1B	922	160	8417	1.99698	0.0622679	0.0316343	0.145638
GO:0003779~actin binding	27	1.67286	0.000345289	MYHC4, TLN1, VMHC, MYHZ1.2, MYHZ1.1, TAGLN2, TPM1, CNN3A, GSNA, CNN2, CAP1, TPMA, PLS3, SMYHC2, SMYHC3, ACTN4, TWF1A, ACTN1, COTL1, SMYHC1, DAAM1B, ARPC1A, ACTN3B, ACTN3A, MYHZ2, CFL2, EIF4A2, CFL1, CYFIP1, CAPZA1A, CAPZA1B	922	118	8417	2.08885	0.20382	0.0731622	0.515371
GO:0032555~purine ribonucleotide binding	185	11.4622	0.000616819	GNA14, DYNC1LI2, ZGC:55558, ATP1A2A, SI:CH211-216L23.2, MYHZ1.2, HBS1L, MYHZ1.1, CCT2, DDX27, DDX18, ATP2B4, DDX23, ARF3B, MAT1A, VPS4B, RND3A, RRAS, SI:CH211-195B13.1, GTPBP1, YARS, CARS, BRAF, ZGC:112335, EFTUD2, AARS, MARK3, CLK4B, TUBA8L2, RND1L, MAP4K5, RFC4, MAPK6, ZGC:86725, ZGC:63587, RIOK3, MAPK3, SMARCA5, HARS, BMP2K, CDC42L, JAK2B, EPHA4A, BAT1, MYHC4, FGFR4, GCLC, ZGC:73359, GNAI1, RP…	922	1359	8417	1.24274	0.334506	0.0967957	0.918909
GO:0032553~ribonucleotide binding	185	11.4622	0.000616819	GNA14, DYNC1LI2, ZGC:55558, ATP1A2A, SI:CH211-216L23.2, MYHZ1.2, HBS1L, MYHZ1.1, CCT2, DDX27, DDX18, ATP2B4, DDX23, ARF3B, MAT1A, VPS4B, RND3A, RRAS, SI:CH211-195B13.1, GTPBP1, YARS, CARS, BRAF, ZGC:112335, EFTUD2, AARS, MARK3, CLK4B, TUBA8L2, RND1L, MAP4K5, RFC4, MAPK6, ZGC:86725, ZGC:63587, RIOK3, MAPK3, SMARCA5, HARS, BMP2K, CDC42L, JAK2B, EPHA4A, BAT1, MYHC4, FGFR4, GCLC, ZGC:73359, GNAI1, RP…	922	1359	8417	1.24274	0.334506	0.0967957	0.918909
GO:0005509~calcium ion binding	74	4.58488	0.000646192	S100A10A, VCANB, ANXA1C, ANXA1A, MYL10, ZGC:103657, PRKCSH, NUCB2A, MMP2, NUCB2B, BMP1A, ICN2, CAPNS1A, CANT1A, EEF2K, MMP14A, MMP14B, PLS3, ACTN4, SPARCL1, EGFL6, ANXA2A, ACTN1, PCDH2G13, PCDH2G12, PCDH2G10, ZGC:92027, NUCB1, PCDH2G8, PCDH2G9, PCDH2G6, PCDH2G4, PCDH2G16, PCDH2G2, PCDH2G3, SPNA2, PCDH2G1, S100A10B, CASQ2, ZGC:153867, CALUB, CALUA, GALNT7, CETN3, CDH1, CDH2, ANXA3B, PCDH2AB1, MYLZ…	922	462	8417	1.46223	0.347291	0.0817861	0.962471
GO:0003723~RNA binding	46	2.85006	0.00169299	SRP14, ZGC:101853, SRP19, PTBP1B, ZGC:86607, SMNDC1, PARN, IMP3, DDX46, PRPF31, YARS, SRP54, AIMP1, RBM4.1, MAGOH, FMR1, EXOSC5, SF1, RBM39A, ERAL1, RNPS1, SSB, CASC3, RBM39B, RBM24A, FXR2, ZFR, SF3A1, POLR2GL, FBL, FXR1, EIF4A3, PPIE, HNRNPL2, UBR5, THOC7, CELF1, ESRP2, TRUB1, DDX54, PAPOLG, SNRPE, EIF5A2, NHP2, C1D, AKAP1B	922	265	8417	1.58467	0.673173	0.170048	2.50331
GO:0017076~purine nucleotide binding	187	11.5861	0.00208989	GNA14, DYNC1LI2, ZGC:55558, ATP1A2A, SI:CH211-216L23.2, MYHZ1.2, HBS1L, MYHZ1.1, CCT2, DDX27, DDX18, ATP2B4, DDX23, ARF3B, MAT1A, VPS4B, RND3A, RRAS, SI:CH211-195B13.1, GTPBP1, YARS, CARS, BRAF, ZGC:112335, EFTUD2, AARS, MARK3, CLK4B, TUBA8L2, RND1L, MAP4K5, RFC4, MAPK6, ZGC:86725, ZGC:63587, RIOK3, MAPK3, SMARCA5, HARS, BMP2K, CDC42L, JAK2B, EPHA4A, BAT1, MYHC4, FGFR4, GCLC, ZGC:73359, GNAI1, RP…	922	1410	8417	1.21073	0.748615	0.179017	3.08164

## Sheet: KEGG
Term	Count	%	PValue	Genes	List Total	Pop Hits	Pop Total	Fold Enrichment	FDR
dre03040:Spliceosome	43	2.66419	8.55951e-11	ZGC:171959, CRNKL1, LSM6, TRA2A, ZMAT2, LSM7, SNRPD1, SNRPD2, SF3B4, SF3B3, ZGC:86607, SART1, SMNDC1, HNRNPM, DDX46, DDX23, PLRG1, SNRPD3L, PRPF8, USP39, DHX15, LSM4, BCAS2, PRPF31, MAGOH, EFTUD2, SNW1, SF3A2, SF3A1, PRPF4, SF3A3, ZGC:103688, EIF4A3, PPIE, PUF60A, SNRPB, PHF5A, SNRNP27, THOC2, SNRPE, PRPF38B, THOC1, BAT1	491	121	3954	2.86179	9.92651e-08
dre03050:Proteasome	17	1.05328	0.000443082	SHFM1, PSMA6A, PSMB7, PSMD14, PSMD13, PSMB6, PSMD12, PSMC4, PSME2, PSMC3, PSMC2, PSMA4, PSMB3, PSMD1, PSMD11B, PSMD6, PSMD7	491	53	3954	2.58302	0.51264
dre04530:Tight junction	32	1.98265	0.00104367	HRASB, MYHC4, VMHC, GNAI1, MYHZ1.2, MYHZ1.1, CLDNB, MYL10, CLDN7B, CTNNB2, ZGC:153713, LLGL2, CLDNC, CLDNE, PPP2CB, CK2A2A, RRAS, YES1, RHOAC, OCLNA, PPP2R1A, SMYHC3, PTENB, ACTN4, MYL12.2, PRKCI, SMYHC1, CASKB, NRAS, ACTN3B, ACTN3A, MYHZ2, CLDN1, CDC42L, ZGC:76887	491	143	3954	1.80206	1.20367
dre00260:Glycine, serine and threonine metabolism	11	0.681537	0.00231886	SHMT2, ALAS1, ALAS2, TDH, CBSB, GCAT, PHGDH, GAMT, GNMT, PSAT1, SARDH	491	30	3954	2.95275	2.6564

## Sheet: Splisome-gene
Genes in Splisome pathway with more than 2-fold change expression
Genes	Gene Name	Species	chromosome	WT.count	Mut.count	WT.FPKM	MUT.FPKM	log2.FoldChange
ddx23	DEAD (Asp-Glu-Ala-Asp) box polypeptide 23	Danio rerio	23	30	311	0.2561	1.9865	2.9554
ddx46	DEAD (Asp-Glu-Ala-Asp) box polypeptide 46	Danio rerio	21	18	71	0.148	0.4369	1.56164
dhx15	DEAH (Asp-Glu-Ala-His) box polypeptide 15	Danio rerio	7	60	181	0.5688	1.2838	1.17441
bat1	HLA-B associated transcript 1	Danio rerio	19	11	40	0.1548	0.4213	1.44438
lsm4	LSM4 homolog, U6 small nuclear RNA associated (S. cerevisiae)	Danio rerio	11	14	91	0.4762	2.3161	2.28203
lsm6	LSM6 homolog, U6 small nuclear RNA associated (S. cerevisiae)	Danio rerio	1	11	90	0.549	3.3611	2.61403
lsm7	LSM7 homolog, U6 small nuclear RNA associated (S. cerevisiae)	Danio rerio	22	26	455	0.8073	10.5707	3.71081
prpf31	PRP31 pre-mRNA processing factor 31 homolog (yeast); hypothetical protein LOC100150406	Danio rerio	16	21	367	0.3002	3.9253	3.70876
prpf38b	PRP38 pre-mRNA processing factor 38 (yeast) domain containing B	Danio rerio	2	22	80	0.2761	0.7511	1.44378
prpf4	PRP4 pre-mRNA processing factor 4 homolog (yeast)	Danio rerio	5	7	82	0.105	0.9204	3.13175
snw1	SNW domain containing 1	Danio rerio	20	16	48	0.4081	0.916	1.16641
thoc1	THO complex 1	Danio rerio	2	23	84	0.2966	0.8104	1.45008
thoc2	THO complex 2	Danio rerio	14	31	100	0.1513	0.3652	1.27122
bcas2	breast carcinoma amplified sequence 2	Danio rerio	8	12	52	0.294	0.9532	1.69693
eftud2	elongation factor Tu GTP binding domain containing 2	Danio rerio	3	42	354	0.3343	2.1081	2.65669
eif4a3	eukaryotic translation initiation factor 4A, isoform 3	Danio rerio	11	64	283	1.1447	3.7872	1.72615
hnrnpm	heterogeneous nuclear ribonucleoprotein M	Danio rerio	22	65	222	0.6968	1.7806	1.35353
phf5a	hypothetical LOC569801; PHD finger protein 5A	Danio rerio	12	8	44	0.4396	1.8089	2.04082
snrpd2	hypothetical protein LOC100148068; small nuclear ribonucleoprotein D2 polypeptide	Danio rerio	18	30	311	1.1004	8.5353	2.9554
magoh	mago-nashi homolog, proliferation-associated (Drosophila)	Danio rerio	8	25	97	1.0447	3.0329	1.5376
ppie	peptidylprolyl isomerase E (cyclophilin E)	Danio rerio	17	4	20	0.2066	0.7729	1.90339
plrg1	pleiotropic regulator 1	Danio rerio	1	18	77	0.224	0.7169	1.67823
puf60a	poly-U binding splicing factor a	Danio rerio	2	25	90	0.3179	0.8563	1.42951
prpf8	pre-mRNA processing factor 8	Danio rerio	15	83	588	0.2939	1.5579	2.40617
snrnp27	small nuclear ribonucleoprotein 27 (U4/U6.U5)	Danio rerio	5	11	177	0.3162	3.8067	3.58959
snrpd1	small nuclear ribonucleoprotein D1 polypeptide	Danio rerio	19	24	111	0.8889	3.0759	1.7909
snrpd3l	small nuclear ribonucleoprotein D3 polypeptide, like	Danio rerio	21	9	80	0.368	2.4477	2.73362
snrpe	small nuclear ribonucleoprotein polypeptide E	Danio rerio	11	33	165	1.638	6.1276	1.90338
snrpb	small nuclear ribonucleoprotein polypeptides B and B1	Danio rerio	6	88	361	2.4402	7.4898	1.61792
sf3a1	splicing factor 3a, subunit 1	Danio rerio	8	26	144	0.2521	1.0447	2.05098
sf3a2	splicing factor 3a, subunit 2	Danio rerio	2	26	210	0.6507	3.9323	2.59529
sf3a3	splicing factor 3a, subunit 3	Danio rerio	19	47	341	0.5689	3.0884	2.44059
sf3b3	splicing factor 3b, subunit 3	Danio rerio	18	51	275	0.1535	0.6194	2.01256
sf3b4	splicing factor 3b, subunit 4	Danio rerio	19	23	73	0.4457	1.0584	1.24772
sart1	squamous cell carcinoma antigen recognised by T cells	Danio rerio	21	58	788	0.5646	5.7397	3.34565
smndc1	survival motor neuron domain containing 1	Danio rerio	17	29	206	0.5311	2.8229	2.4101
tra2a	transformer-2 alpha	Danio rerio	19	22	89	0.4155	1.2576	1.59773
usp39	ubiquitin specific peptidase 39	Danio rerio	5	10	67	0.1452	0.7279	2.32562
zgc:103688	zgc:103688	Danio rerio	23	23	238	1.0357	8.0188	2.95277
zgc:171959	zgc:171959	Danio rerio	12	10	27	0.3623	0.732	1.01464
crnkl1	zgc:55327	Danio rerio	20	13	101	0.1463	0.8504	2.53913
zgc:86607	zgc:86607	Danio rerio	5	22	100	0.5606	1.9065	1.76586
zmat2	zinc finger, matrin type 2	Danio rerio	21	17	60	0.4112	1.0859	1.40096
