# Supplementary material for: A sart1 Zebrafish Mutant Results in Developmental Defects in the Central Nervous System
Source: Cells. 2020 Oct 22;9(11):2340. doi: 10.3390/cells9112340 (PMC7690441; doi:10.3390/cells9112340)
Supplement: Supplementary file 1 [file cells-09-02340-s001.zip › Cells-959904-supplementary final-change/File S2.xlsx]

## Sheet: top
ExonJunction	Gene	Annotation_Set	RefGene	EnsGene	SJDRNORM010687_G2.27_5FXTL.WT.3dpf	SJDRNORM010965_G1.27_5FXTL.MUT.3dpf	wt	mut	average.intensity	log2r
8:25144195:+,8:25144703:+	mmp9	core	NM_213123	ENSDART00000062845	6	2354	-1.42913	6.62496	2.59791	8.05409
8:25135320:+,8:25136494:+	mmp9	core	NM_213123	ENSDART00000062845	7	2561	-1.22268	6.74653	2.76192	7.96921
8:25145958:+,8:25146073:+	mmp9	core	NM_213123	ENSDART00000062845	8	2764	-1.04211	6.85656	2.90723	7.89867
8:25148049:+,8:25148132:+	mmp9	core	NM_213123	ENSDART00000062845	9	2915	-0.881645	6.93328	3.02582	7.81493
8:25146277:+,8:25146367:+	mmp9	core	NM_213123	ENSDART00000062845	7	2249	-1.22268	6.55915	2.66823	7.78183
8:25134691:+,8:25135082:+	mmp9	core	NM_213123	ENSDART00000062845	7	2141	-1.22268	6.48816	2.63274	7.71085
8:25144876:+,8:25144985:+	mmp9	core	NM_213123	ENSDART00000062845	11	3156	-0.60601	7.04787	3.22093	7.65388
8:25145731:+,8:25145803:+	mmp9	core	NM_213123	ENSDART00000062845	10	2797	-0.737255	6.87368	3.06821	7.61093
8:25145158:+,8:25145558:+	mmp9	core	NM_213123	ENSDART00000062845	9	2508	-0.881645	6.71637	2.91736	7.59801
8:25147340:+,8:25147946:+	mmp9	core	NM_213123	ENSDART00000062845	10	2562	-0.737255	6.74709	3.00492	7.48435
8:25146500:+,8:25147190:+	mmp9	core	NM_213123	ENSDART00000062845	18	2975	0.079881	6.96267	3.52128	6.88279
8:25136642:+,8:25144067:+	mmp9	core	NM_213123	ENSDART00000062845,ENSDART00000141129	13	1812	-0.374685	6.24752	2.93642	6.62221
10:39964925:+,10:39965010:+	mmp13a	core	NM_201503	ENSDART00000005436,ENSDART00000011573,ENSDART00000126444	14	1066	-0.271591	5.48243	2.60542	5.75402
17:297894:+,17:299160:+		novel	NONE	NONE	20	1334	0.22798	5.80584	3.01691	5.57786
10:39961618:+,10:39962538:+	mmp13a	core	NM_201503	ENSDART00000005436,ENSDART00000011573,ENSDART00000126444	12	783	-0.485716	5.03755	2.27592	5.52326
10:39962686:+,10:39964545:+	mmp13a	extended	None	ENSDART00000011573,ENSDART00000126444	13	682	-0.374685	4.83844	2.23188	5.21313
10:39965356:+,10:39968089:+	mmp13a	extended	None	ENSDART00000126444	17	883	-0.000289376	5.21084	2.60528	5.21113
10:39965139:+,10:39965223:+	mmp13a	core	NM_201503	ENSDART00000005436,ENSDART00000011573,ENSDART00000126444	29	1302	0.753071	5.77082	3.26195	5.01775
17:297691:+,17:297821:+		novel	NONE	NONE	20	839	0.22798	5.13714	2.68256	4.90916
20:7030064:+,20:7030674:+	igfbp1a	core	NM_173283	ENSDART00000026576,ENSDART00000145508	14	590	-0.271591	4.62955	2.17898	4.90114
7:27394881:+,7:27395782:+	serpine1	core	NM_001114559	ENSDART00000079347	15	450	-0.175376	4.23914	2.03188	4.41452
1:4430123:+,1:4431674:+	fn1b	core	NM_001013261	ENSDART00000023692,ENSDART00000103754,ENSDART00000103755	33	925	0.936517	5.27785	3.10718	4.34133
Zv9_NA889:5524:+,Zv9_NA889:14830:+		novel	NONE	NONE	230	6088	3.71905	7.99563	5.85734	4.27658
1:4429906:+,1:4429986:+	fn1b	core	NM_001013261	ENSDART00000023692,ENSDART00000103754,ENSDART00000103755	33	870	0.936517	5.18946	3.06299	4.25294
1:4427322:+,1:4429775:+	fn1b	core	NM_001013261	ENSDART00000023692,ENSDART00000103754,ENSDART00000103755	47	1223	1.44028	5.68056	3.56042	4.24027
1:4426713:+,1:4427185:+	fn1b	core	NM_001013261	ENSDART00000023692,ENSDART00000103754,ENSDART00000103755	40	1026	1.21028	5.42728	3.31878	4.217
20:16924221:+,20:16924435:+	nfkbiaa	core	NM_213184	ENSDART00000013798,ENSDART00000130107	18	449	0.079881	4.23593	2.15791	4.15605
3:58463273:+,3:58467996:+	timp2b	core	NM_213296	ENSDART00000102062	36	869	1.06025	5.1878	3.12403	4.12755
3:21454591:+,3:21455269:+	ENSDARG00000007344	extended	None	ENSDART00000007293	17	401	-0.000289376	4.07301	2.03636	4.0733
3:58468096:+,3:58480144:+	timp2b	core	NM_213296	ENSDART00000102062	57	1297	1.71592	5.76528	3.7406	4.04936
1:4431799:+,1:4431969:+	fn1b	core	NM_001013261	ENSDART00000023692,ENSDART00000103754,ENSDART00000103755	38	856	1.13721	5.16607	3.15164	4.02885
20:7032281:+,20:7032494:+	igfbp1a	core	NM_173283	ENSDART00000026576,ENSDART00000145508	35	782	1.02017	5.0357	3.02794	4.01553
16:53817031:+,16:53818579:+	hamp	core	NM_001023579,NM_205583	ENSDART00000075235	47	1004	1.44028	5.39602	3.41815	3.95574
1:4418004:+,1:4420237:+	fn1b	core	NM_001013261	ENSDART00000023692,ENSDART00000103755	49	1042	1.49978	5.44959	3.47469	3.9498
1:4416224:+,1:4417892:+	fn1b	core	NM_001013261	ENSDART00000023692,ENSDART00000103755	40	842	1.21028	5.14229	3.17628	3.93201
1:4425401:+,1:4425553:+	fn1b	core	NM_001013261	ENSDART00000023692,ENSDART00000103755	30	629	0.801165	4.72182	2.76149	3.92065
1:4402513:+,1:4402629:+	fn1b	core	NM_001013261	ENSDART00000023692,ENSDART00000103755	40	830	1.21028	5.12159	3.16594	3.91132
16:53816495:+,16:53816942:+	hamp	core	NM_001023579,NM_205583	ENSDART00000075235	50	1035	1.52864	5.43987	3.48425	3.91123
1:4402178:+,1:4402400:+	fn1b	core	NM_001013261	ENSDART00000023692,ENSDART00000103755	39	801	1.17421	5.07032	3.12226	3.89611
4:43892702:+,4:43905275:+		novel	NONE	NONE	19	395	0.15583	4.05129	2.10356	3.89546
1:4420377:+,1:4421999:+	fn1b	core	NM_001013261	ENSDART00000023692,ENSDART00000103755	40	820	1.21028	5.10412	3.1572	3.89384
1:4411502:+,1:4413400:+	fn1b	core	NM_001013261	ENSDART00000023692,ENSDART00000103755	40	817	1.21028	5.09883	3.15455	3.88855
1:4426087:+,1:4426552:+	fn1b	core	NM_001013261	ENSDART00000023692,ENSDART00000103754,ENSDART00000103755	39	786	1.17421	5.04306	3.10863	3.86885
1:4400385:+,1:4400493:+	fn1b	core	NM_001013261	ENSDART00000023692,ENSDART00000103755,ENSDART00000144185	40	797	1.21028	5.0631	3.13669	3.85282
1:4422127:+,1:4422797:+	fn1b	core	NM_001013261	ENSDART00000023692,ENSDART00000103755	45	893	1.37822	5.22708	3.30265	3.84886
20:7030831:+,20:7032153:+	igfbp1a	core	NM_173283	ENSDART00000026576,ENSDART00000145508	50	985	1.52864	5.36847	3.44855	3.83983
1:4411144:+,1:4411224:+	fn1b	core	NM_001013261	ENSDART00000023692,ENSDART00000103755	41	794	1.24547	5.05766	3.15156	3.81219
4:22062888:+,4:22062974:+	mdm2	extended	None	ENSDART00000139543	39	744	1.17421	4.96389	3.06905	3.78968
1:4403037:+,1:4403121:+	fn1b	core	NM_001013261	ENSDART00000023692,ENSDART00000103755	56	1059	1.69061	5.47293	3.58177	3.78232
1:4401775:+,1:4401879:+	fn1b	core	NM_001013261	ENSDART00000023692,ENSDART00000103755	78	1468	2.16505	5.94388	4.05447	3.77884
1:4400681:+,1:4400795:+	fn1b	core	NM_001013261	ENSDART00000023692,ENSDART00000103755	54	1011	1.63861	5.40604	3.52232	3.76743
1:4414062:+,1:4415787:+	fn1b	core	NM_001013261	ENSDART00000023692,ENSDART00000103755	54	1008	1.63861	5.40175	3.52018	3.76314
1:4408926:+,1:4409109:+	fn1b	core	NM_001013261	ENSDART00000023692,ENSDART00000103755	60	1118	1.78929	5.55111	3.6702	3.76182
1:4413594:+,1:4413693:+	fn1b	core	NM_001013261	ENSDART00000023692,ENSDART00000103755	49	906	1.49978	5.24792	3.37385	3.74814
20:16922630:+,20:16923407:+	nfkbiaa	core	NM_213184	ENSDART00000130107,ENSDART00000146625	26	482	0.598348	4.33814	2.46825	3.73979
16:33931394:+,16:33931504:+	ENSDARG00000090352	extended	None	ENSDART00000122854	55	1001	1.66484	5.3917	3.52827	3.72686
1:4409277:+,1:4410696:+	fn1b	core	NM_001013261	ENSDART00000023692,ENSDART00000103755	67	1206	1.94724	5.66037	3.80381	3.71313
1:4401480:+,1:4401588:+	fn1b	core	NM_001013261	ENSDART00000023692,ENSDART00000103755	48	866	1.47034	5.18281	3.32658	3.71247
16:33931127:+,16:33931286:+	ENSDARG00000090352,ENSDARG00000090352,ENSDARG00000090352	extended	None	ENSDART00000122854,ENSDART00000134457,ENSDART00000138216	57	1014	1.71592	5.41031	3.56311	3.69439
1:4403580:+,1:4404975:+	fn1b	core	NM_001013261	ENSDART00000023692,ENSDART00000103755	48	850	1.47034	5.15592	3.31313	3.68558
3:58463041:+,3:58463165:+	timp2b	core	NM_213296	ENSDART00000102062	56	978	1.69061	5.35819	3.5244	3.66758
1:4425735:+,1:4425890:+	fn1b	core	NM_001013261	ENSDART00000023692,ENSDART00000103755	46	795	1.40959	5.05948	3.23453	3.64989
1:4405064:+,1:4405168:+	fn1b	core	NM_001013261	ENSDART00000023692,ENSDART00000103755	56	965	1.69061	5.33889	3.51475	3.64828
1:4410790:+,1:4410881:+	fn1b	core	NM_001013261	ENSDART00000023692,ENSDART00000103755	58	994	1.74079	5.38158	3.56119	3.64079
1:4403237:+,1:4403314:+	fn1b	core	NM_001013261	ENSDART00000023692,ENSDART00000103755	69	1169	1.98937	5.61543	3.8024	3.62606
14:11627718:+,14:11628098:+	irg1l	core	NM_001077607	ENSDART00000091158,ENSDART00000131547	23	391	0.425016	4.03663	2.23082	3.61161
14:11628509:+,14:11628714:+	irg1l	core	NM_001077607	ENSDART00000091158,ENSDART00000131547,ENSDART00000142011	31	520	0.847708	4.44751	2.64761	3.5998
1:4422949:+,1:4425225:+	fn1b	core	NM_001013261	ENSDART00000023692,ENSDART00000103755	41	684	1.24547	4.84266	3.04407	3.5972
1:4398624:+,1:4398712:+	fn1b	core	NM_001013261	ENSDART00000023692,ENSDART00000103755,ENSDART00000126172	63	1035	1.85911	5.43987	3.64949	3.58076
1:4398403:+,1:4398486:+	fn1b	core	NM_001013261	ENSDART00000023692,ENSDART00000103755,ENSDART00000126172	63	1030	1.85911	5.43289	3.646	3.57377
1:4415963:+,1:4416056:+	fn1b	core	NM_001013261	ENSDART00000023692,ENSDART00000103755	59	965	1.76525	5.33889	3.55207	3.57364
1:4399199:+,1:4400296:+	fn1b	core	NM_001013261	ENSDART00000023692,ENSDART00000103755,ENSDART00000144185	73	1192	2.0701	5.64353	3.85682	3.57343
1:4400884:+,1:4401117:+	fn1b	core	NM_001013261	ENSDART00000023692,ENSDART00000103755	64	1017	1.88165	5.41457	3.64811	3.53292
1:4396703:+,1:4398242:+	fn1b	core	NM_001013261	ENSDART00000023692,ENSDART00000103755,ENSDART00000126172	83	1306	2.25413	5.77525	4.01469	3.52112
1:4394290:+,1:4395985:+	fn1b	core	NM_001013261	ENSDART00000023692,ENSDART00000103755	85	1327	2.28828	5.79825	4.04327	3.50997
4:60704578:+,4:60719074:+	LOC798290,ms4a17a.5	novel	NONE	NONE	26	409	0.598348	4.10148	2.34991	3.50313
1:4405356:+,1:4408443:+	fn1b	novel	NONE	NONE	50	770	1.52864	5.01341	3.27102	3.48477
14:11628190:+,14:11628322:+	irg1l	core	NM_001077607	ENSDART00000091158,ENSDART00000131547	24	372	0.485137	3.96485	2.225	3.47972
5:25762802:+,5:25765481:+	tp53	core	NM_001271820,NM_131327	ENSDART00000051549,ENSDART00000135934	105	1591	2.59153	6.05993	4.32573	3.4684
7:27394523:+,7:27394632:+	serpine1	core	NM_001114559	ENSDART00000079347	25	381	0.542853	3.9993	2.27107	3.45644
4:60701194:+,4:60717285:+	LOC798290,ms4a17a.5	novel	NONE	NONE	21	321	0.296692	3.75243	2.02456	3.45574
14:11628777:+,14:11629067:+	irg1l	core	NM_001077607	ENSDART00000091158,ENSDART00000131547	32	481	0.892795	4.33515	2.61397	3.44235
1:4401299:+,1:4401393:+	fn1b	core	NM_001013261	ENSDART00000023692,ENSDART00000103755	65	957	1.90385	5.32689	3.61537	3.42304
1:4408634:+,1:4408840:+	fn1b	core	NM_001013261	ENSDART00000023692,ENSDART00000103755	72	1058	2.05034	5.47156	3.76095	3.42123
1:4396074:+,1:4396386:+	fn1b	core	NM_001013261	ENSDART00000023692,ENSDART00000103755,ENSDART00000126172	99	1438	2.50705	5.91411	4.21058	3.40705
3:58460636:+,3:58462917:+	timp2b	core	NM_213296	ENSDART00000102062	60	855	1.78929	5.16438	3.47684	3.37509
1:4413782:+,1:4413934:+	fn1b	core	NM_001013261	ENSDART00000023692,ENSDART00000103755	79	1105	2.18331	5.53424	3.85878	3.35093
5:25762634:+,5:25762708:+	tp53	core	NM_001271820,NM_131327	ENSDART00000051549	94	1312	2.43267	5.78186	4.10726	3.34919
1:4396492:+,1:4396578:+	fn1b	core	NM_001013261	ENSDART00000023692,ENSDART00000103755,ENSDART00000126172	128	1768	2.87605	6.21207	4.54406	3.33602
5:25762634:+,5:25762720:+	tp53	extended	None	ENSDART00000135083,ENSDART00000135934	54	742	1.63861	4.96	3.29931	3.32139
5:25765591:+,5:25765727:+	tp53	novel	NONE	NONE	24	332	0.485137	3.80097	2.14305	3.31583
1:4402784:+,1:4402864:+	fn1b	core	NM_001013261	ENSDART00000023692,ENSDART00000103755	59	800	1.76525	5.06851	3.41688	3.30327
5:25761392:+,5:25762495:+	tp53	core	NM_001271820,NM_131327	ENSDART00000051549,ENSDART00000135083,ENSDART00000135934	116	1539	2.73461	6.012	4.37331	3.27739
16:33931651:+,16:33932230:+	ENSDARG00000090352,ENSDARG00000090352,ENSDARG00000090352	extended	None	ENSDART00000122854,ENSDART00000134457,ENSDART00000138216	144	1888	3.04535	6.30678	4.67607	3.26143
4:43971390:+,4:43985232:+		novel	NONE	NONE	67	873	1.94724	5.19442	3.57083	3.24718
5:25765584:+,5:25765721:+	tp53	core	NM_001271820,NM_131327	ENSDART00000051549,ENSDART00000135934	79	1021	2.18331	5.42023	3.80177	3.23692
5:25760282:+,5:25761283:+	tp53	core	NM_001271820,NM_131327	ENSDART00000051549,ENSDART00000135083,ENSDART00000135934	107	1358	2.61862	5.83156	4.22509	3.21294
10:42665201:+,10:42665283:+	brf2	core	NM_001003536	ENSDART00000020297	25	309	0.542853	3.69755	2.1202	3.1547
10:37687929:+,10:37690665:+	uspl1	core	NM_001003880	ENSDART00000043802	30	369	0.801165	3.95319	2.37718	3.15202
3:55599961:+,3:55600064:+	ENSDARG00000076144,ENSDARG00000076144	extended	None	ENSDART00000114443,ENSDART00000134958	25	306	0.542853	3.6835	2.11318	3.14065
5:25756580:+,5:25759273:+	tp53	core	NM_001271820,NM_131327	ENSDART00000051549,ENSDART00000135934,ENSDART00000137298,ENSDART00000139520	52	622	1.58467	4.70569	3.14518	3.12101
19:35647163:+,19:35648528:+	si:dkey-184p18.2	extended	None	ENSDART00000133009	42	491	1.27982	4.3648	2.82231	3.08499
1:57112548:+,1:57112600:+		novel	NONE	NONE	25	291	0.542853	3.61111	2.07698	3.06826
1:15427806:+,1:15430481:+	zgc:112426	core	NM_001017793	ENSDART00000079001	39	451	1.17421	4.24234	2.70827	3.06813
10:32099645:+,10:32100850:+	pknox2	novel	NONE	NONE	24	279	0.485137	3.55046	2.0178	3.06532
3:55596104:+,3:55599698:+	ENSDARG00000076144,ENSDARG00000076144	extended	None	ENSDART00000114443,ENSDART00000134958	26	299	0.598348	3.65017	2.12426	3.05182
5:25759456:+,5:25760170:+	tp53	core	NM_001271820,NM_131327	ENSDART00000051549,ENSDART00000135083,ENSDART00000135934,ENSDART00000137298,ENSDART00000139520	111	1255	2.67133	5.7178	4.19457	3.04648
10:37695837:+,10:37698524:+	uspl1	core	NM_001003880	ENSDART00000043802	28	317	0.703318	3.73437	2.21884	3.03105
10:37690775:+,10:37690864:+	uspl1	core	NM_001003880	ENSDART00000043802	27	299	0.651787	3.65017	2.15098	2.99838
12:37047921:+,12:37049993:+	socs3b	core	NM_213304	ENSDART00000037904	32	353	0.892795	3.88932	2.39106	2.99653
22:11732216:+,22:11733058:+	gcga	core	NM_001008595,NM_001271770	ENSDART00000063133,ENSDART00000145653	32	352	0.892795	3.88524	2.38902	2.99244
8:31898602:+,8:31899133:+	snrnp200	core	NM_001123257	ENSDART00000109885	41	449	1.24547	4.23593	2.7407	2.99047
5:25756022:+,5:25756263:+	tp53	core	NM_131327	ENSDART00000135934,ENSDART00000137298,ENSDART00000139520	34	371	0.978952	3.96098	2.46996	2.98202
3:42550111:+,3:42550233:+	il4r.1	core	NM_001013282	ENSDART00000049396,ENSDART00000110812,ENSDART00000111201	29	315	0.753071	3.72525	2.23916	2.97218
15:20838242:+,15:20839124:+	zgc:162608	core	NM_001089487	ENSDART00000100897,ENSDART00000127819,ENSDART00000144739,ENSDART00000145646	63	656	1.85911	4.78241	3.32076	2.9233
16:10774688:+,16:10776918:+	prpf3	core	NM_205748	ENSDART00000081288,ENSDART00000126154,ENSDART00000136522	36	376	1.06025	3.98026	2.52026	2.92001
8:31888908:+,8:31888991:+	snrnp200	core	NM_001123257	ENSDART00000109885,ENSDART00000143385	28	291	0.703318	3.61111	2.15721	2.90779
19:35509609:+,19:35510967:+		novel	NONE	NONE	30	309	0.801165	3.69755	2.24936	2.89639
16:10985592:+,16:10985687:+	prpf3	core	NM_205748	ENSDART00000081283,ENSDART00000124311,ENSDART00000125608	38	390	1.13721	4.03294	2.58508	2.89572
17:521793:+,17:522987:+		novel	NONE	NONE	29	297	0.753071	3.6405	2.19679	2.88743
16:10761682:+,16:10765021:+	prpf3	core	NM_205748	ENSDART00000081288,ENSDART00000126154	46	465	1.40959	4.28639	2.84799	2.87681
1:15430548:+,1:15430711:+	zgc:112426	core	NM_001017793	ENSDART00000079001	54	545	1.63861	4.51519	3.0769	2.87658
4:22068270:+,4:22068383:+	mdm2	core	NM_131364	ENSDART00000040435,ENSDART00000077854,ENSDART00000122675,ENSDART00000138359	48	484	1.47034	4.34411	2.90723	2.87377
20:39292307:+,20:39294092:+	clu	core	NM_200802	ENSDART00000101138,ENSDART00000127173,ENSDART00000153114	58	583	1.74079	4.61235	3.17657	2.87155
16:19125249:+,16:19125337:+	tnfrsf1a	core	NM_213190	ENSDART00000002493	30	303	0.801165	3.66931	2.23524	2.86815
7:23957061:+,7:23957422:+		novel	NONE	NONE	88	877	2.33803	5.20101	3.76952	2.86298
20:39290452:+,20:39291914:+	clu	core	NM_200802	ENSDART00000101138,ENSDART00000127173	47	470	1.44028	4.30181	2.87105	2.86152
18:16641621:+,18:16641926:+		novel	NONE	NONE	28	279	0.703318	3.55046	2.12689	2.84714
16:10978222:+,16:10980453:+	prpf3	core	NM_205748	ENSDART00000081283,ENSDART00000124311,ENSDART00000125608	39	380	1.17421	3.99551	2.58486	2.8213
10:37690993:+,10:37695459:+	uspl1	core	NM_001003880	ENSDART00000043802	30	293	0.801165	3.62097	2.21107	2.81981
10:37695584:+,10:37695677:+	uspl1	core	NM_001003880	ENSDART00000043802	37	359	1.09925	3.91361	2.50643	2.81436
16:10777075:+,16:10780795:+	prpf3	core	NM_205748	ENSDART00000081288,ENSDART00000126154	41	395	1.24547	4.05129	2.64838	2.80582
10:7784492:+,10:7786600:+	il6st	core	NM_001113504	ENSDART00000046045,ENSDART00000122516,ENSDART00000146913	26	252	0.598348	3.4039	2.00112	2.80555
16:10767182:+,16:10767500:+	prpf3	core	NM_205748	ENSDART00000081288,ENSDART00000126154	51	485	1.55693	4.34708	2.95201	2.79016
15:20839217:+,15:20839296:+	zgc:162608	extended	None	ENSDART00000144739,ENSDART00000145646	89	828	2.35424	5.11812	3.73618	2.76387
5:25755330:+,5:25755968:+	tp53	core	NM_001271820,NM_131327	ENSDART00000051549,ENSDART00000135934	98	910	2.49248	5.25427	3.87338	2.76179
8:31889145:+,8:31889229:+	snrnp200	core	NM_001123257	ENSDART00000109885,ENSDART00000143385	45	418	1.37822	4.13284	2.75553	2.75462
16:34399526:+,16:34399694:+	prpf31	core	NM_200504	ENSDART00000137029,ENSDART00000140794	94	864	2.43267	5.17948	3.80607	2.74681
16:34403089:+,16:34403195:+	prpf31	core	NM_200504	ENSDART00000137029	80	734	2.20134	4.94438	3.57286	2.74303
23:34171176:+,23:34171412:+	zgc:103688	core	NM_001004660,NM_001167901	ENSDART00000150308	124	1135	2.83043	5.57287	4.20165	2.74244
16:10987616:+,16:10987934:+	prpf3	core	NM_205748	ENSDART00000081283,ENSDART00000124311	56	513	1.69061	4.42798	3.05929	2.73737
16:10974351:+,16:10978065:+	prpf3	core	NM_205748	ENSDART00000081283,ENSDART00000124311,ENSDART00000125608	48	434	1.47034	4.18697	2.82866	2.71663
16:10990117:+,16:10993478:+	prpf3	core	NM_205748	ENSDART00000081283,ENSDART00000124311	48	434	1.47034	4.18697	2.82866	2.71663
16:10765076:+,16:10765168:+	prpf3	core	NM_205748	ENSDART00000081288,ENSDART00000126154	62	558	1.83621	4.54917	3.19269	2.71296
23:34171176:+,23:34269267:+	zgc:103688	novel	NONE	NONE	121	1080	2.79524	5.50124	4.14824	2.706
21:26707103:+,21:26707256:+	sart1	core	NM_001002673	ENSDART00000012855	117	1044	2.74694	5.45235	4.09965	2.70541
16:10987131:+,16:10987250:+	prpf3	core	NM_205748	ENSDART00000081283,ENSDART00000124311,ENSDART00000125608	45	403	1.37822	4.08018	2.7292	2.70196
11:463108:+,11:463477:+	rab43	core	NM_001083563	ENSDART00000093148	42	376	1.27982	3.98026	2.63004	2.70044
20:39290217:+,20:39290327:+	clu	core	NM_200802	ENSDART00000101138,ENSDART00000127173	52	458	1.58467	4.26454	2.9246	2.67986
5:25756311:+,5:25756404:+	tp53	core	NM_001271820,NM_131327	ENSDART00000051549,ENSDART00000135934,ENSDART00000137298,ENSDART00000139520	77	675	2.14655	4.82357	3.48506	2.67702
16:10774453:+,16:10774558:+	prpf3	core	NM_205748	ENSDART00000081288,ENSDART00000126154,ENSDART00000136522	52	456	1.58467	4.25823	2.92145	2.67356
2:20719418:+,2:20719497:+	ptgs2a	core	NM_153657	ENSDART00000006870	32	281	0.892795	3.56075	2.22677	2.66795
16:10767866:+,16:10767985:+	prpf3	core	NM_205748	ENSDART00000081288,ENSDART00000126154	50	434	1.52864	4.18697	2.8578	2.65833
16:34399800:+,16:34400089:+	prpf31	core	NM_200504	ENSDART00000137029,ENSDART00000140794	54	468	1.63861	4.29566	2.96714	2.65705
9:35343483:+,9:35344152:+	ENSDARG00000095598,ENSDARG00000095598	extended	None	ENSDART00000131563,ENSDART00000134479	34	296	0.978952	3.63565	2.3073	2.65669
8:31896923:+,8:31897041:+	snrnp200	core	NM_001123257	ENSDART00000109885	36	312	1.06025	3.71147	2.38586	2.65122
16:19132549:+,16:19132989:+	tnfrsf1a	core	NM_213190	ENSDART00000002493	29	252	0.753071	3.4039	2.07848	2.65083
5:25756022:+,5:25756260:+	tp53	core	NM_001271820	ENSDART00000051549	52	448	1.58467	4.23272	2.9087	2.64805
20:39296552:+,20:39298586:+	clu	extended	None	ENSDART00000127173	31	266	0.847708	3.48175	2.16473	2.63404
16:10769784:+,16:10771458:+	prpf3	core	NM_205748	ENSDART00000081288,ENSDART00000126154	51	435	1.55693	4.19029	2.87361	2.63336
20:39288027:+,20:39289991:+	clu	core	NM_200802	ENSDART00000101138,ENSDART00000127173,ENSDART00000141193	39	333	1.17421	3.8053	2.48975	2.63109
21:26699291:+,21:26699395:+	sart1	core	NM_001002673	ENSDART00000012855	150	1263	3.10405	5.72697	4.41551	2.62292
21:26699450:+,21:26700105:+	sart1	core	NM_001002673	ENSDART00000012855	130	1092	2.89833	5.51717	4.20775	2.61884
16:10989970:+,16:10990062:+	prpf3	core	NM_205748	ENSDART00000081283,ENSDART00000124311	61	514	1.81294	4.43078	3.12186	2.61784
23:34171434:+,23:34271185:+	zgc:103688	core	NM_001004660,NM_001167901	ENSDART00000150308	184	1539	3.3979	6.012	4.70495	2.6141
22:10863227:+,22:10865536:+	lsm7	core	NM_001048006	ENSDART00000081188	337	2795	4.26917	6.87265	5.57091	2.60348
20:39285605:+,20:39287852:+	clu	core	NM_200802	ENSDART00000101138,ENSDART00000127173,ENSDART00000141193	55	459	1.66484	4.26768	2.96626	2.60283
16:34397226:+,16:34397318:+	prpf31	core	NM_200504	ENSDART00000137029,ENSDART00000140794	136	1127	2.96318	5.56267	4.26293	2.59948
16:10980583:+,16:10980689:+	prpf3	core	NM_205748	ENSDART00000081283,ENSDART00000124311,ENSDART00000125608	55	452	1.66484	4.24553	2.95519	2.58069
16:10765479:+,16:10767069:+	prpf3	core	NM_205748	ENSDART00000081288,ENSDART00000126154	59	483	1.76525	4.34113	3.05319	2.57588
8:31885472:+,8:31885570:+	snrnp200	core	NM_001123257	ENSDART00000109885	38	312	1.13721	3.71147	2.42434	2.57426
21:26709115:+,21:26712554:+	sart1	core	NM_001002673	ENSDART00000012855	158	1286	3.17877	5.75299	4.46588	2.57423
16:10988047:+,16:10989659:+	prpf3	core	NM_205748	ENSDART00000081283,ENSDART00000124311	58	473	1.74079	4.31098	3.02589	2.57019
20:39296345:+,20:39296424:+	clu	core	NM_200802	ENSDART00000101138,ENSDART00000127173,ENSDART00000153114	91	735	2.38613	4.94634	3.66623	2.56021
5:33946136:+,5:33946509:+	myhz1.1	novel	NONE	NONE	109	874	2.64521	5.19607	3.92064	2.55086
21:26702904:+,21:26702995:+	sart1	core	NM_001002673	ENSDART00000012855	185	1473	3.4057	5.94879	4.67725	2.54309
16:10767599:+,16:10767723:+	prpf3	core	NM_205748	ENSDART00000081288,ENSDART00000126154	49	391	1.49978	4.03663	2.7682	2.53684
16:34400639:+,16:34401268:+	prpf31	core	NM_200504	ENSDART00000137029	115	909	2.72218	5.25269	3.98743	2.53051
16:10987393:+,16:10987517:+	prpf3	core	NM_205748	ENSDART00000081283,ENSDART00000124311	48	381	1.47034	3.9993	2.73482	2.52896
16:10771544:+,16:10774298:+	prpf3	core	NM_205748	ENSDART00000081288,ENSDART00000126154	58	459	1.74079	4.26768	3.00424	2.52689
21:26700624:+,21:26702805:+	sart1	core	NM_001002673	ENSDART00000012855	147	1154	3.075	5.59681	4.3359	2.52181
23:36510371:+,23:36522631:+	lima1	core	NM_131664	ENSDART00000127983	32	253	0.892795	3.4096	2.1512	2.5168
20:39294262:+,20:39296197:+	clu	core	NM_200802	ENSDART00000101138,ENSDART00000127173,ENSDART00000153114	74	580	2.0896	4.60491	3.34725	2.51531
21:26700459:+,21:26700547:+	sart1	core	NM_001002673	ENSDART00000012855	141	1101	3.01509	5.52901	4.27205	2.51393
16:34404623:+,16:34404754:+	prpf31	core	NM_200504	ENSDART00000137029	95	741	2.44786	4.95806	3.70296	2.5102
1:56692305:+,1:56693821:+	c3a	core	NM_131242	ENSDART00000024624,ENSDART00000052688	67	523	1.94724	4.4558	3.20152	2.50856
16:34397378:+,16:34398762:+	prpf31	core	NM_200504	ENSDART00000137029,ENSDART00000140794	123	957	2.81879	5.32689	4.07284	2.50809
11:470741:+,11:471457:+	rab43	core	NM_001083563	ENSDART00000093148,ENSDART00000156205	44	343	1.34616	3.84792	2.59704	2.50176
22:11733213:+,22:11735909:+	gcga	core	NM_001008595,NM_001271770	ENSDART00000063133	63	485	1.85911	4.34708	3.1031	2.48797
22:11736025:+,22:11736109:+	gcga	core	NM_001008595,NM_001271770	ENSDART00000063133	60	462	1.78929	4.27707	3.03318	2.48778
5:33910486:+,5:33945315:+	myhz1.1	novel	NONE	NONE	125	957	2.84197	5.32689	4.08443	2.48491
4:8610873:+,4:8610989:+	ENSDARG00000091656	extended	None	ENSDART00000130083	153	1170	3.13252	5.61667	4.37459	2.48414
22:10863052:+,22:10863156:+	lsm7	core	NM_001048006	ENSDART00000081188	426	3234	4.60683	7.08308	5.84496	2.47625
1:57112257:+,1:57112309:+		novel	NONE	NONE	34	261	0.978952	3.45442	2.21669	2.47547
3:16025430:+,3:16027071:+	eftud2	core	NM_200508	ENSDART00000017172,ENSDART00000127309,ENSDART00000130575,ENSDART00000136465,ENSDART00000140067	62	472	1.83621	4.30793	3.07207	2.47172
8:31895741:+,8:31896301:+	snrnp200	core	NM_001123257	ENSDART00000109885	31	237	0.847708	3.31554	2.08162	2.46783
4:22065151:+,4:22065263:+	mdm2	core	NM_131364	ENSDART00000040435,ENSDART00000077854,ENSDART00000122675,ENSDART00000132214,ENSDART00000132880,ENSDART00000139543	75	567	2.10883	4.57223	3.34053	2.4634
1:57112446:+,1:57112498:+		novel	NONE	NONE	35	265	1.02017	3.47633	2.24825	2.45615
21:26705693:+,21:26705786:+	sart1	core	NM_001002673	ENSDART00000012855	151	1132	3.1136	5.56905	4.34133	2.45545
2:20719613:+,2:20719736:+	ptgs2a	core	NM_153657	ENSDART00000006870	32	242	0.892795	3.3456	2.1192	2.4528
5:34876671:+,5:34876763:+	si:dkey-226m8.7	core	NM_001110287	ENSDART00000132223	46	345	1.40959	3.8563	2.63294	2.44671
18:39857005:+,18:39860552:+	ccnl1a	core	NM_001089363	ENSDART00000077435,ENSDART00000126563,ENSDART00000139696	44	329	1.34616	3.78789	2.56703	2.44173
1:15417562:+,1:15417804:+	zgc:112426	core	NM_001017793	ENSDART00000079001	65	484	1.90385	4.34411	3.12398	2.44026
16:34403323:+,16:34404525:+	prpf31	core	NM_200504	ENSDART00000137029	90	666	2.37027	4.80422	3.58725	2.43394
21:26708913:+,21:26709025:+	sart1	core	NM_001002673	ENSDART00000012855	126	931	2.85342	5.28717	4.0703	2.43375
1:15421667:+,1:15421794:+	zgc:112426	core	NM_001017793	ENSDART00000079001	67	496	1.94724	4.37941	3.16333	2.43216
13:2128924:+,13:2128996:+	klhl31	novel	NONE	NONE	42	312	1.27982	3.71147	2.49564	2.43165
4:22065321:+,4:22065477:+	mdm2	core	NM_131364	ENSDART00000040435,ENSDART00000077854,ENSDART00000122675,ENSDART00000132880,ENSDART00000139543	86	635	2.30506	4.73551	3.52028	2.43045
16:34401584:+,16:34403017:+	prpf31	core	NM_200504	ENSDART00000137029	110	811	2.65833	5.0882	3.87327	2.42987
16:10986342:+,16:10987049:+	prpf3	core	NM_205748	ENSDART00000081283,ENSDART00000124311,ENSDART00000125608	49	363	1.49978	3.92957	2.71468	2.42978
25:35060176:+,25:35061356:+	anxa2a	core	NM_181761	ENSDART00000011967	206	1515	3.56043	5.98934	4.77488	2.42891
16:10768067:+,16:10768772:+	prpf3	core	NM_205748	ENSDART00000081288,ENSDART00000126154	49	362	1.49978	3.92559	2.71269	2.42581
4:22068711:+,4:22069911:+	mdm2	core	NM_131364	ENSDART00000040435,ENSDART00000077854,ENSDART00000122675	54	397	1.63861	4.05857	2.84859	2.41996
21:26697637:+,21:26699237:+	sart1	core	NM_001002673	ENSDART00000012855	166	1211	3.24981	5.66634	4.45807	2.41653
6:52620199:+,6:52621043:+	sdc4	core	NM_001048149	ENSDART00000083830	205	1481	3.55342	5.9566	4.75501	2.40318
1:56717470:+,1:56719059:+	c3a	core	NM_131242	ENSDART00000024624,ENSDART00000052688	86	623	2.30506	4.708	3.50653	2.40295
9:43979083:+,9:43979195:+	ENSDARG00000028213,ENSDARG00000028213,ENSDARG00000028213	extended	None	ENSDART00000017677,ENSDART00000109099,ENSDART00000126871	32	233	0.892795	3.29104	2.09192	2.39824
4:8608882:+,4:8610373:+	ENSDARG00000091656	extended	None	ENSDART00000130083	326	2345	4.22137	6.61944	5.4204	2.39807
5:33910486:+,5:33928473:+	myhz1.2	novel	NONE	NONE	271	1949	3.95524	6.35265	5.15394	2.39741
1:56690453:+,1:56690543:+	c3a	core	NM_131242	ENSDART00000024624,ENSDART00000052688	120	860	2.78332	5.17279	3.97805	2.38947
17:12568598:+,17:12571570:+	stmn4l	core	NM_001002563	ENSDART00000064509,ENSDART00000136830	88	631	2.33803	4.7264	3.53221	2.38836
16:10736719:+,16:10738208:+	kiaa0947l	core	NM_001034965	ENSDART00000054105,ENSDART00000146174	31	224	0.847708	3.23433	2.04102	2.38662
3:53981611:+,3:53982654:+	xab2	core	NM_001044783	ENSDART00000011780	31	224	0.847708	3.23433	2.04102	2.38662
8:31889347:+,8:31889917:+	snrnp200	core	NM_001123257	ENSDART00000109885,ENSDART00000143385	74	530	2.0896	4.47497	3.28228	2.38537
1:15421908:+,1:15423393:+	zgc:112426	core	NM_001017793	ENSDART00000079001	82	586	2.23675	4.61974	3.42825	2.38299
12:11483939:+,12:11488169:+	eef2k	core	NM_001002740	ENSDART00000052001	40	287	1.21028	3.59118	2.40073	2.3809
23:34269289:+,23:34271185:+	zgc:103688	extended	None	ENSDART00000108986	540	3835	4.94858	7.32896	6.13877	2.38038
1:56702339:+,1:56704376:+	c3a	core	NM_131242	ENSDART00000024624,ENSDART00000052688	104	741	2.57779	4.95806	3.76792	2.38027
8:31883202:+,8:31884092:+	snrnp200	core	NM_001123257	ENSDART00000109885	34	244	0.978952	3.35745	2.1682	2.3785
4:22063204:+,4:22064661:+	mdm2	core	NM_131364	ENSDART00000040435,ENSDART00000077854,ENSDART00000122675,ENSDART00000132880,ENSDART00000139543	72	512	2.05034	4.42517	3.23775	2.37483
24:28342946:+,24:28343881:+	si:dkey-25o1.2	core	NM_001115062	ENSDART00000139874	45	321	1.37822	3.75243	2.56533	2.37421
1:57117163:+,1:57150400:+		novel	NONE	NONE	64	453	1.88165	4.24872	3.06519	2.36706
16:34401357:+,16:34401457:+	prpf31	core	NM_200504	ENSDART00000137029	129	907	2.88724	5.24951	4.06837	2.36228
19:35646141:+,19:35646982:+	si:dkey-184p18.2	core	NM_001077280	ENSDART00000093266,ENSDART00000133009	35	248	1.02017	3.38086	2.20052	2.36068
23:31883300:+,23:31883424:+	sgk1	core	NM_199212	ENSDART00000035031,ENSDART00000133569,ENSDART00000145621,ENSDART00000146327,ENSDART00000148122	47	332	1.44028	3.80097	2.62063	2.36068
5:1044343:+,5:1045008:+		novel	NONE	NONE	31	220	0.847708	3.20839	2.02805	2.36068
23:20070755:+,23:20070835:+	ENSDARG00000074201,ENSDARG00000074201	extended	None	ENSDART00000073442,ENSDART00000135820	50	352	1.52864	3.88524	2.70694	2.3566
15:45672166:+,15:45672878:+	ENSDARG00000097635	extended	None	ENSDART00000154388	39	275	1.17421	3.52967	2.35194	2.35546
1:15423450:+,1:15427684:+	zgc:112426	core	NM_001017793	ENSDART00000079001	93	651	2.41732	4.77138	3.59435	2.35406
1:15417914:+,1:15418005:+	zgc:112426	core	NM_001017793	ENSDART00000079001	91	637	2.38613	4.74004	3.56308	2.35391
1:57113042:+,1:57113382:+		novel	NONE	NONE	54	379	1.63861	3.99171	2.81516	2.3531
21:26700231:+,21:26700354:+	sart1	core	NM_001002673	ENSDART00000012855	135	940	2.95258	5.30104	4.12681	2.34846
8:31895502:+,8:31895604:+	snrnp200	core	NM_001123257	ENSDART00000109885	44	307	1.34616	3.6882	2.51718	2.34204
21:26705898:+,21:26706958:+	sart1	core	NM_001002673	ENSDART00000012855	155	1073	3.1512	5.49186	4.32153	2.34067
16:34398845:+,16:34399429:+	prpf31	core	NM_200504	ENSDART00000137029,ENSDART00000140794	119	824	2.77129	5.11113	3.94121	2.33984
16:34396915:+,16:34397017:+	prpf31	core	NM_200504	ENSDART00000137029	132	912	2.92028	5.25744	4.08886	2.33716
1:56714068:+,1:56714145:+	c3a	core	NM_131242	ENSDART00000024624,ENSDART00000052688	111	766	2.67133	5.0059	3.83861	2.33457
16:28782609:+,16:28783580:+	sgk2b	core	NM_001076564	ENSDART00000008152	31	216	0.847708	3.18198	2.01484	2.33427
23:14309395:+,23:14310094:+	ddx23	core	NM_199882	ENSDART00000019620	58	401	1.74079	4.07301	2.9069	2.33222
5:14978637:+,5:14981476:+	snrnp27	core	NM_001002703	ENSDART00000051655	141	970	3.01509	5.34634	4.18071	2.33126
5:33907555:+,5:33907636:+	ENSDARG00000067997,ENSDARG00000067997	extended	None	ENSDART00000122889,ENSDART00000130531	529	3629	4.91891	7.24931	6.08411	2.3304
11:468782:+,11:469097:+	rab43	core	NM_001083563	ENSDART00000093148	50	345	1.52864	3.8563	2.69247	2.32766
5:33906769:+,5:33924593:+	myhz1.2	novel	NONE	NONE	31	215	0.847708	3.1753	2.0115	2.32759
21:26718844:+,21:26718929:+	sart1	core	NM_001002673	ENSDART00000012855	130	889	2.89833	5.22061	4.05947	2.32227
3:16016669:+,3:16017573:+	eftud2	core	NM_200508	ENSDART00000017172,ENSDART00000140067	78	534	2.16505	4.4858	3.32543	2.32076
5:33928158:+,5:33945096:+	myhz1.1,myhz1.2	novel	NONE	NONE	524	3563	4.90523	7.22284	6.06403	2.31761
21:26712689:+,21:26712775:+	sart1	core	NM_001002673	ENSDART00000012855	224	1520	3.681	5.99409	4.83754	2.31309
16:10985805:+,16:10985901:+	prpf3	core	NM_205748	ENSDART00000081283,ENSDART00000124311,ENSDART00000125608	52	355	1.58467	3.89746	2.74107	2.31279
5:33854003:+,5:33870407:+	myhc4,myhz2	novel	NONE	NONE	73	497	2.0701	4.38231	3.2262	2.31221
6:52617425:+,6:52620001:+	sdc4	core	NM_001048149	ENSDART00000083830	175	1187	3.32575	5.63747	4.48161	2.31171
17:40582533:+,17:40583202:+	ENSDARG00000094581,ENSDARG00000094581	extended	None	ENSDART00000147400,ENSDART00000147958	43	293	1.31337	3.62097	2.46717	2.3076
19:35508567:+,19:35509428:+	ENSDARG00000077407	extended	None	ENSDART00000112004	35	239	1.02017	3.32764	2.17391	2.30746
14:11654845:+,14:11655198:+	ENSDARG00000077169	extended	None	ENSDART00000110424	34	232	0.978952	3.28484	2.1319	2.30589
4:22063045:+,4:22063130:+	mdm2	core	NM_131364	ENSDART00000040435,ENSDART00000077854,ENSDART00000122675,ENSDART00000132880,ENSDART00000139543	87	589	2.32164	4.62711	3.47437	2.30547
8:31888563:+,8:31888719:+	snrnp200	core	NM_001123257	ENSDART00000109885	41	279	1.24547	3.55046	2.39796	2.30499
4:8610413:+,4:8610746:+	ENSDARG00000091656	extended	None	ENSDART00000130083	293	1974	4.06764	6.37103	5.21934	2.30338
17:15301175:+,17:15301263:+	ENSDARG00000057903	extended	None	ENSDART00000156905	38	258	1.13721	3.43778	2.2875	2.30056
16:10989777:+,16:10989893:+	prpf3	extended	None	ENSDART00000081283,ENSDART00000124311	67	452	1.94724	4.24553	3.09639	2.29829
1:56720279:+,1:56720366:+	c3a	core	NM_131242	ENSDART00000024624,ENSDART00000052688	89	597	2.35424	4.64655	3.5004	2.29231
18:39854552:+,18:39856704:+	ccnl1a	core	NM_001089363	ENSDART00000077435	48	323	1.47034	3.76138	2.61586	2.29104
16:34400258:+,16:34400482:+	prpf31	core	NM_200504	ENSDART00000137029	80	536	2.20134	4.49119	3.34627	2.28985
25:35067177:+,25:35067251:+	anxa2a	core	NM_181761	ENSDART00000011967	355	2361	4.34413	6.62925	5.48669	2.28511
1:56704515:+,1:56704625:+	c3a	core	NM_131242	ENSDART00000024624,ENSDART00000052688	83	554	2.25413	4.5388	3.39647	2.28467
8:31896474:+,8:31896598:+	snrnp200	core	NM_001123257	ENSDART00000109885	46	308	1.40959	3.69288	2.55124	2.2833
1:15418096:+,1:15421563:+	zgc:112426	core	NM_001017793	ENSDART00000079001	100	666	2.52148	4.80422	3.66285	2.28274
25:35061416:+,25:35063278:+	anxa2a	core	NM_181761	ENSDART00000011967	467	3097	4.73925	7.02065	5.87995	2.2814
4:60624870:+,4:60629519:+	ms4a17a.11	core	NM_001017670	ENSDART00000021194	42	281	1.27982	3.56075	2.42028	2.28093
6:59722467:+,6:59722548:+	pck1	core	NM_214751	ENSDART00000008752	55	367	1.66484	3.94536	2.8051	2.28051
16:10765245:+,16:10765361:+	prpf3	extended	None	ENSDART00000081288,ENSDART00000126154	68	453	1.96846	4.24872	3.10859	2.28026
6:55694892:+,6:55694977:+	cyp24a1	core	NM_001089458	ENSDART00000103307	34	227	0.978952	3.25348	2.11622	2.27453
1:56685560:+,1:56687929:+	c3a	core	NM_131242	ENSDART00000024624,ENSDART00000052688	129	849	2.88724	5.15423	4.02073	2.26699
17:12564303:+,17:12566056:+	stmn4l	core	NM_001002563	ENSDART00000064509,ENSDART00000136830	87	573	2.32164	4.58741	3.45452	2.26577
1:57112257:+,1:57112498:+		novel	NONE	NONE	64	422	1.88165	4.14656	3.01411	2.26491
1:56713611:+,1:56713699:+	c3a	core	NM_131242	ENSDART00000024624,ENSDART00000052688	154	1011	3.14189	5.40604	4.27396	2.26415
11:471508:+,11:471595:+	rab43	core	NM_001083563	ENSDART00000093148,ENSDART00000156205	58	382	1.74079	4.00307	2.87193	2.26228
14:7016230:+,14:7016314:+	hbegfa	core	NM_001111226	ENSDART00000109138	64	421	1.88165	4.14315	3.0124	2.26149
17:15299631:+,17:15299719:+	ENSDARG00000057903	extended	None	ENSDART00000156905	37	244	1.09925	3.35745	2.22835	2.2582
6:55694254:+,6:55694805:+	cyp24a1	core	NM_001089458	ENSDART00000103307	37	244	1.09925	3.35745	2.22835	2.2582
23:34269026:+,23:34269267:+	zgc:103688	extended	None	ENSDART00000108986	422	2739	4.59324	6.84345	5.71834	2.25022
15:24574646:+,15:24598787:+	mettl16	core	NM_001003611	ENSDART00000078230,ENSDART00000127771	32	210	0.892795	3.14143	2.01711	2.24864
4:22068532:+,4:22068643:+	mdm2	core	NM_131364	ENSDART00000040435,ENSDART00000077854,ENSDART00000122675,ENSDART00000138359	53	346	1.61189	3.86047	2.73618	2.24857
8:20986739:+,8:20986827:+	mknk2b	core	NM_194402	ENSDART00000016422	33	216	0.936517	3.18198	2.05925	2.24546
13:2129133:+,13:2129526:+	klhl31	novel	NONE	NONE	40	261	1.21028	3.45442	2.33235	2.24415
4:60629632:+,4:60630224:+	ms4a17a.11	core	NM_001017670	ENSDART00000021194	49	319	1.49978	3.74343	2.62161	2.24365
3:15322261:+,3:15324211:+	mvp	extended	None	ENSDART00000141142	34	222	0.978952	3.22142	2.10019	2.24247
24:39819785:+,24:39821837:+	mybpc2b	core	NM_001013511	ENSDART00000105672,ENSDART00000143184	37	241	1.09925	3.33964	2.21944	2.24039
1:56694661:+,1:56696159:+	c3a	core	NM_131242	ENSDART00000024624,ENSDART00000052688	85	550	2.28828	4.52836	3.40832	2.24008
7:56224064:+,7:56224156:+	cdh1	core	NM_131820	ENSDART00000097719,ENSDART00000147057	104	671	2.57779	4.815	3.69639	2.23721
6:55703554:+,6:55705119:+	cyp24a1	core	NM_001089458	ENSDART00000103307	34	221	0.978952	3.21492	2.09694	2.23597
6:59724586:+,6:59724991:+	pck1	core	NM_214751	ENSDART00000008752	38	246	1.13721	3.3692	2.25321	2.23199
3:16027195:+,3:16027352:+	eftud2	core	NM_200508	ENSDART00000017172,ENSDART00000127309,ENSDART00000130575,ENSDART00000136465,ENSDART00000140067	56	361	1.69061	3.92161	2.80611	2.231
11:463771:+,11:467282:+	rab43	core	NM_001083563	ENSDART00000093148	44	284	1.34616	3.57604	2.4611	2.22988
6:59722735:+,6:59723121:+	pck1	core	NM_214751	ENSDART00000008752,ENSDART00000148691	70	450	2.00998	4.23914	3.12456	2.22916
6:55695315:+,6:55697123:+	cyp24a1	core	NM_001089458	ENSDART00000103307	38	244	1.13721	3.35745	2.24733	2.22023
8:31896675:+,8:31896787:+	snrnp200	core	NM_001123257	ENSDART00000109885	46	294	1.40959	3.62588	2.51773	2.21629
18:39861226:+,18:39862466:+	ccnl1a	core	NM_001089363	ENSDART00000077435,ENSDART00000134284,ENSDART00000136692,ENSDART00000139696,ENSDART00000141027	101	642	2.53576	4.75131	3.64354	2.21555
1:56681843:+,1:56683068:+	c3a	core	NM_131242	ENSDART00000024624,ENSDART00000052688	139	881	2.99455	5.20757	4.10106	2.21303
11:463566:+,11:463653:+	rab43	core	NM_001083563	ENSDART00000093148	56	356	1.69061	3.90152	2.79606	2.21091
25:34829281:+,25:34833027:+	zgc:136826	core	NM_001172680	ENSDART00000130037	193	1220	3.46662	5.67701	4.57182	2.2104
1:56709666:+,1:56709747:+	c3a	core	NM_131242	ENSDART00000024624,ENSDART00000052688	129	816	2.88724	5.09707	3.99215	2.20983
7:56220703:+,7:56220799:+	cdh1	core	NM_131820	ENSDART00000097719,ENSDART00000147057	107	677	2.61862	4.82783	3.72323	2.20921
3:16025288:+,3:16025367:+	eftud2	core	NM_200508	ENSDART00000017172,ENSDART00000127309,ENSDART00000130575,ENSDART00000136465,ENSDART00000140067	61	386	1.81294	4.01808	2.91551	2.20514
25:35063911:+,25:35065276:+	anxa2a	core	NM_181761	ENSDART00000011967	245	1540	3.81001	6.01294	4.91147	2.20293
6:59723747:+,6:59724359:+	pck1	core	NM_214751	ENSDART00000008752	61	385	1.81294	4.01434	2.91364	2.2014
3:16024249:+,3:16024332:+	eftud2	core	NM_200508	ENSDART00000017172,ENSDART00000127309,ENSDART00000140067	58	365	1.74079	3.93748	2.83914	2.19669
24:28341249:+,24:28341335:+	si:dkey-25o1.2	core	NM_001115062	ENSDART00000139874	34	215	0.978952	3.1753	2.07713	2.19635
8:31898319:+,8:31898410:+	snrnp200	core	NM_001123257	ENSDART00000109885	67	421	1.94724	4.14315	3.04519	2.1959
1:56677871:+,1:56679489:+	c3a	core	NM_131242	ENSDART00000024624,ENSDART00000052688	126	789	2.85342	5.04855	3.95099	2.19513
21:26708662:+,21:26708826:+	sart1	core	NM_001002673	ENSDART00000012855	194	1211	3.47405	5.66634	4.57019	2.19228
6:52621246:+,6:52628057:+	sdc4	core	NM_001048149	ENSDART00000083830	191	1188	3.45163	5.63868	4.54516	2.18706
11:467404:+,11:468665:+	rab43	core	NM_001083563	ENSDART00000093148	56	350	1.69061	3.87703	2.78382	2.18642
23:34271309:+,23:34273227:+	zgc:103688	core	NM_001004660,NM_001167901	ENSDART00000108986,ENSDART00000150308	543	3365	4.95656	7.14036	6.04846	2.1838
6:55695068:+,6:55695204:+	cyp24a1	core	NM_001089458	ENSDART00000103307	45	281	1.37822	3.56075	2.46949	2.18253
21:26703137:+,21:26705487:+	sart1	core	NM_001002673	ENSDART00000012855	250	1548	3.83909	6.02041	4.92975	2.18132
5:14981588:+,5:14982582:+	snrnp27	core	NM_001002703	ENSDART00000051655	148	916	3.08475	5.26375	4.17425	2.179
17:40583292:+,17:40583704:+	ENSDARG00000094581,ENSDARG00000094581,ENSDARG00000094581,ENSDARG00000094581,ENSDARG00000094581,ENSDARG00000094581	extended	None	ENSDART00000133046,ENSDART00000137615,ENSDART00000138682,ENSDART00000139287,ENSDART00000143320,ENSDART00000147958	62	385	1.83621	4.01434	2.92528	2.17813
7:25524636:+,7:25524748:+	txn	core	NM_001002461	ENSDART00000064789	208	1285	3.57433	5.75187	4.6631	2.17754
7:41057033:+,7:41061246:+	zgc:158564	core	NM_001099238	ENSDART00000047271,ENSDART00000113458,ENSDART00000146171	40	249	1.21028	3.38665	2.29847	2.17638
5:14974070:+,5:14974430:+	snrnp27	core	NM_001002703	ENSDART00000051655	153	945	3.13252	5.30869	4.22061	2.17617
5:33907951:+,5:33908080:+	ENSDARG00000067997,ENSDARG00000067997	extended	None	ENSDART00000122889,ENSDART00000130531	457	2816	4.70806	6.88345	5.79575	2.17539
7:56223758:+,7:56223846:+	cdh1	core	NM_131820	ENSDART00000097719,ENSDART00000147057	120	741	2.78332	4.95806	3.87069	2.17474
8:31880433:+,8:31880541:+	snrnp200	core	NM_001123257	ENSDART00000109885	53	328	1.61189	3.78351	2.6977	2.17161
6:55692642:+,6:55693881:+	cyp24a1	core	NM_001089458	ENSDART00000103307	39	242	1.17421	3.3456	2.2599	2.17139
1:56696318:+,1:56696455:+	c3a	core	NM_131242	ENSDART00000024624,ENSDART00000052688	63	389	1.85911	4.02924	2.94417	2.17012
3:53979272:+,3:53980618:+	xab2	core	NM_001044783	ENSDART00000011780	37	229	1.09925	3.26611	2.18268	2.16686
7:56221201:+,7:56222079:+	cdh1	core	NM_131820	ENSDART00000097719,ENSDART00000147057	96	589	2.46288	4.62711	3.54499	2.16422
25:35067485:+,25:35068869:+	anxa2a	core	NM_181761	ENSDART00000011967	303	1852	4.11598	6.27902	5.1975	2.16303
8:31592586:+,8:31593439:+	snrpd3	core	NM_001002081	ENSDART00000018475	121	741	2.79524	4.95806	3.87665	2.16282
8:31899304:+,8:31899400:+	snrnp200	core	NM_001123257	ENSDART00000109885	64	392	1.88165	4.04031	2.96098	2.15865
5:33909724:+,5:33927732:+	myhz1.2	novel	NONE	NONE	75	457	2.10883	4.26139	3.18511	2.15255
5:33907108:+,5:33907192:+	ENSDARG00000067997	extended	None	ENSDART00000122889	469	2844	4.74541	6.89772	5.82156	2.15231
5:33908798:+,5:33926781:+	myhz1.2	novel	NONE	NONE	113	687	2.69698	4.84897	3.77297	2.152
8:31898181:+,8:31898264:+	snrnp200	core	NM_001123257	ENSDART00000109885	61	372	1.81294	3.96485	2.8889	2.15191
1:56706649:+,1:56706781:+	c3a	core	NM_131242	ENSDART00000024624,ENSDART00000052688	98	596	2.49248	4.64414	3.56831	2.15166
17:12807422:+,17:12807510:+	nfkbiab	core	NM_199629	ENSDART00000016597,ENSDART00000143133,ENSDART00000146744	63	384	1.85911	4.0106	2.93485	2.15148
25:35067330:+,25:35067426:+	anxa2a	core	NM_181761	ENSDART00000011967	361	2188	4.36828	6.51948	5.44388	2.1512
14:11656210:+,14:11656668:+		novel	NONE	NONE	200	1212	3.51789	5.66753	4.59271	2.14964
3:16028997:+,3:16029144:+	eftud2	core	NM_200508	ENSDART00000017172,ENSDART00000127309,ENSDART00000130575,ENSDART00000136465,ENSDART00000140067	100	607	2.52148	4.6705	3.59599	2.14902
9:43977986:+,9:43978078:+	ENSDARG00000028213,ENSDARG00000028213,ENSDARG00000028213	extended	None	ENSDART00000017677,ENSDART00000109099,ENSDART00000126871	36	220	1.06025	3.20839	2.13432	2.14814
3:16014508:+,3:16015436:+	eftud2	core	NM_200508	ENSDART00000017172,ENSDART00000140067	76	460	2.12782	4.27081	3.19932	2.143
3:53957289:+,3:53957373:+	xab2	core	NM_001044783	ENSDART00000011780	37	225	1.09925	3.24074	2.16999	2.14149
23:20065209:+,23:20065330:+	ENSDARG00000074201,ENSDARG00000074201,ENSDARG00000074201	extended	None	ENSDART00000073442,ENSDART00000135820,ENSDART00000141421	38	231	1.13721	3.27863	2.20792	2.14141
25:35063368:+,25:35063817:+	anxa2a	core	NM_181761	ENSDART00000011967	384	2310	4.45727	6.59775	5.52751	2.14048
5:33946548:+,5:33946678:+	myhz1.1	core	NM_001115089	ENSDART00000123003	1582	9505	6.49842	8.6383	7.56836	2.13989
7:56220954:+,7:56221057:+	cdh1	core	NM_131820	ENSDART00000097719,ENSDART00000147057	99	596	2.50705	4.64414	3.57559	2.13708
8:31897384:+,8:31898086:+	snrnp200	core	NM_001123257	ENSDART00000109885	56	338	1.69061	3.82677	2.75869	2.13616
15:33134734:+,15:33137563:+	postnb	extended	None	ENSDART00000139140	174	1044	3.31751	5.45235	4.38493	2.13484
18:39860832:+,18:39861085:+	ccnl1a	core	NM_001089363	ENSDART00000077435,ENSDART00000136692,ENSDART00000139696,ENSDART00000141027	100	601	2.52148	4.65618	3.58883	2.1347
5:33911706:+,5:33911965:+	ENSDARG00000067997,ENSDARG00000067997	extended	None	ENSDART00000122889,ENSDART00000130531	273	1633	3.96582	6.09751	5.03167	2.13168
7:25524813:+,7:25527495:+	txn	core	NM_001002461	ENSDART00000064789	116	695	2.73461	4.86566	3.80014	2.13105
8:31892672:+,8:31892745:+	snrnp200	core	NM_001123257	ENSDART00000109885	43	259	1.31337	3.44335	2.37836	2.12998
5:33946139:+,5:33946509:+	myhz1.1	core	NM_001115089	ENSDART00000123003	3562	21227	7.6691	9.7974	8.73325	2.1283
23:14325427:+,23:14325508:+	ddx23	core	NM_199882	ENSDART00000019620	102	609	2.54991	4.67524	3.61257	2.12533
14:11656783:+,14:11657866:+	ENSDARG00000058206	extended	None	ENSDART00000081039	243	1444	3.79821	5.92011	4.85916	2.12191
21:14464706:+,21:14465371:+		novel	NONE	NONE	36	216	1.06025	3.18198	2.12112	2.12173
1:56690633:+,1:56690711:+	c3a	core	NM_131242	ENSDART00000024624,ENSDART00000052688	117	696	2.74694	4.86774	3.80734	2.12079
8:31884759:+,8:31884850:+	snrnp200	core	NM_001123257	ENSDART00000109885	55	328	1.66484	3.78351	2.72418	2.11866
6:55694071:+,6:55694161:+	cyp24a1	core	NM_001089458	ENSDART00000103307	39	233	1.17421	3.29104	2.23262	2.11683
5:14974494:+,5:14978558:+	snrnp27	core	NM_001002703	ENSDART00000051655	200	1184	3.51789	5.63382	4.57585	2.11593
4:22064794:+,4:22065102:+	mdm2	core	NM_131364	ENSDART00000040435,ENSDART00000077854,ENSDART00000122675,ENSDART00000132214,ENSDART00000132880,ENSDART00000139543	80	475	2.20134	4.31706	3.2592	2.11571
1:56688019:+,1:56690405:+	c3a	core	NM_131242	ENSDART00000024624,ENSDART00000052688	141	835	3.01509	5.13025	4.07267	2.11517
5:33901614:+,5:33937921:+	myhz1.1	novel	NONE	NONE	146	864	3.06518	5.17948	4.12233	2.11429
8:31883001:+,8:31883081:+	snrnp200	core	NM_001123257	ENSDART00000109885	69	409	1.98937	4.10148	3.04542	2.11211
1:56694489:+,1:56694566:+	c3a	core	NM_131242	ENSDART00000024624,ENSDART00000052688	100	591	2.52148	4.63199	3.57674	2.11051
5:33844033:+,5:33844132:+	ENSDARG00000012944	extended	None	ENSDART00000126873	620	3651	5.14772	7.25803	6.20287	2.11032
1:56717015:+,1:56717382:+	c3a	core	NM_131242	ENSDART00000024624,ENSDART00000052688	115	679	2.72218	4.83209	3.77713	2.10991
1:56706861:+,1:56709537:+	c3a	core	NM_131242	ENSDART00000024624,ENSDART00000052688	119	702	2.77129	4.88011	3.8257	2.10882
2:20719163:+,2:20719275:+	ptgs2a	core	NM_153657	ENSDART00000006870	44	261	1.34616	3.45442	2.40029	2.10826
8:31890619:+,8:31890839:+	snrnp200	core	NM_001123257	ENSDART00000109885	44	261	1.34616	3.45442	2.40029	2.10826
11:471617:+,11:473049:+	rab43	core	NM_001083563	ENSDART00000093148,ENSDART00000156205	49	290	1.49978	3.60615	2.55297	2.10637
1:57117307:+,1:57150534:+		novel	NONE	NONE	79	466	2.18331	4.28949	3.2364	2.10618
3:53963774:+,3:53965000:+	xab2	core	NM_001044783	ENSDART00000011780	39	231	1.17421	3.27863	2.22642	2.10442
11:469356:+,11:470676:+	rab43	core	NM_001083563	ENSDART00000093148	44	260	1.34616	3.4489	2.39753	2.10274
17:12562012:+,17:12564029:+	stmn4l	core	NM_001002563	ENSDART00000064509,ENSDART00000136830	112	658	2.68421	4.7868	3.7355	2.10259
5:33928500:+,5:33945439:+	myhz1.1,myhz1.2	novel	NONE	NONE	146	857	3.06518	5.16775	4.11647	2.10257
6:59723283:+,6:59723523:+	pck1	core	NM_214751	ENSDART00000008752,ENSDART00000148691	71	418	2.0303	4.13284	3.08157	2.10254
2:359175:+,2:366673:+		novel	NONE	NONE	109	640	2.64521	4.74681	3.69601	2.1016
25:35072393:+,25:35073789:+	anxa2a	core	NM_181761	ENSDART00000011967	331	1931	4.24329	6.33926	5.29128	2.09597
16:10769213:+,16:10769309:+	prpf3	core	NM_205748	ENSDART00000081288,ENSDART00000126154,ENSDART00000141696	53	311	1.61189	3.70685	2.65937	2.09495
8:20978378:+,8:20978694:+	mknk2b	core	NM_194402	ENSDART00000016422,ENSDART00000133794	35	206	1.02017	3.11376	2.06696	2.09358
4:22065546:+,4:22068113:+	mdm2	core	NM_131364	ENSDART00000040435,ENSDART00000077854,ENSDART00000122675,ENSDART00000132880,ENSDART00000139543	111	648	2.67133	4.76472	3.71802	2.09339
3:16024467:+,3:16025198:+	eftud2	core	NM_200508	ENSDART00000017172,ENSDART00000127309,ENSDART00000130575,ENSDART00000136465,ENSDART00000140067	65	380	1.90385	3.99551	2.94968	2.09166
2:58768309:+,2:58768716:+		novel	NONE	NONE	44	258	1.34616	3.43778	2.39197	2.09162
8:31892876:+,8:31892968:+	snrnp200	core	NM_001123257	ENSDART00000109885	48	281	1.47034	3.56075	2.51554	2.09041
9:35342980:+,9:35343393:+	ENSDARG00000095598	extended	None	ENSDART00000134479	47	275	1.44028	3.52967	2.48497	2.08938
23:20073063:+,23:20073723:+	ENSDARG00000074201,ENSDARG00000074201	extended	None	ENSDART00000073442,ENSDART00000135820	41	240	1.24547	3.33365	2.28956	2.08818
5:33945003:+,5:33945096:+	myhz1.1	core	NM_001115089,NM_001130666	ENSDART00000098060,ENSDART00000098072,ENSDART00000109263,ENSDART00000123003	2447	14177	7.12752	9.21507	8.1713	2.08755
1:56698958:+,1:56701452:+	c3a	core	NM_131242	ENSDART00000024624,ENSDART00000052688	95	552	2.44786	4.53359	3.49072	2.08573
1:56719132:+,1:56720111:+	c3a	core	NM_131242	ENSDART00000024624,ENSDART00000052688	89	516	2.35424	4.43638	3.39531	2.08214
5:33904793:+,5:33905055:+	ENSDARG00000067997	extended	None	ENSDART00000122889	591	3408	5.07866	7.15868	6.11867	2.08002
8:31888308:+,8:31888393:+	snrnp200	core	NM_001123257	ENSDART00000109885,ENSDART00000143385	43	250	1.31337	3.39242	2.3529	2.07905
10:27291772:+,10:27291922:+	htatsf1	core	NM_201203	ENSDART00000079174	96	555	2.46288	4.5414	3.50214	2.07852
24:39814037:+,24:39814372:+	mybpc2b	core	NM_001013511	ENSDART00000105672,ENSDART00000143184	38	221	1.13721	3.21492	2.17607	2.07771
10:43470713:+,10:43470985:+	dgcr14	core	NM_001089330	ENSDART00000086335,ENSDART00000132976	50	290	1.52864	3.60615	2.5674	2.07751
23:20081381:+,23:20082143:+	ENSDARG00000074201,ENSDARG00000074201	extended	None	ENSDART00000073442,ENSDART00000135820	37	215	1.09925	3.1753	2.13727	2.07606
1:56709899:+,1:56709977:+	c3a	core	NM_131242	ENSDART00000024624,ENSDART00000052688	136	783	2.96318	5.03755	4.00037	2.07436
5:33901099:+,5:33901181:+	ENSDARG00000067997,ENSDARG00000067997	extended	None	ENSDART00000122889,ENSDART00000127125	1564	8979	6.48191	8.55618	7.51905	2.07426
5:33904266:+,5:33904351:+	ENSDARG00000067997	extended	None	ENSDART00000122889	773	4435	5.46569	7.53864	6.50216	2.07295
8:31890023:+,8:31890120:+	snrnp200	core	NM_001123257	ENSDART00000109885	64	369	1.88165	3.95319	2.91742	2.07153
1:57108039:+,1:57150400:+		novel	NONE	NONE	56	323	1.69061	3.76138	2.72599	2.07077
3:16015562:+,3:16016583:+	eftud2	core	NM_200508	ENSDART00000017172,ENSDART00000140067	88	506	2.33803	4.40818	3.3731	2.07014
6:55700380:+,6:55700858:+	cyp24a1	core	NM_001089458	ENSDART00000103307	37	214	1.09925	3.16859	2.13392	2.06934
1:56710168:+,1:56713408:+	c3a	core	NM_131242	ENSDART00000024624,ENSDART00000052688	102	585	2.54991	4.61728	3.5836	2.06737
8:13581844:+,8:13585172:+	sap30bp	core	NM_199565	ENSDART00000039878	145	830	3.0553	5.12159	4.08845	2.06629
5:33940470:+,5:33940556:+	myhz1.1	core	NM_001115089,NM_001130666	ENSDART00000098060,ENSDART00000098072,ENSDART00000109263,ENSDART00000123003	3397	19386	7.60069	9.66652	8.6336	2.06584
5:33906769:+,5:33906853:+	ENSDARG00000067997	extended	None	ENSDART00000122889	876	4991	5.64604	7.70901	6.67753	2.06298
5:33941061:+,5:33941154:+	myhz1.1	core	NM_001115089,NM_001130666	ENSDART00000098060,ENSDART00000098072,ENSDART00000109263,ENSDART00000123003	4054	23066	7.85574	9.91727	8.8865	2.06153
5:33905661:+,5:33905750:+	ENSDARG00000067997	extended	None	ENSDART00000122889	640	3642	5.19348	7.25447	6.22398	2.06099
5:33910618:+,5:33945439:+	myhz1.1	novel	NONE	NONE	85	485	2.28828	4.34708	3.31768	2.0588
25:35068962:+,25:35069049:+	anxa2a	core	NM_181761	ENSDART00000011967	328	1863	4.23018	6.28756	5.25887	2.05738
5:33909541:+,5:33909621:+	ENSDARG00000067997,ENSDARG00000067997	extended	None	ENSDART00000122889,ENSDART00000130531	455	2582	4.70173	6.75831	5.73002	2.05658
25:35065389:+,25:35067087:+	anxa2a	core	NM_181761	ENSDART00000011967	364	2066	4.3802	6.43673	5.40847	2.05653
5:33927174:+,5:33944168:+	myhz1.1,myhz1.2	novel	NONE	NONE	186	1055	3.41346	5.46747	4.44046	2.05401
3:16017855:+,3:16018707:+	eftud2	core	NM_200508	ENSDART00000017172,ENSDART00000127309,ENSDART00000140067	104	590	2.57779	4.62955	3.60367	2.05176
19:2989521:+,19:2990336:+		novel	NONE	NONE	78	443	2.16505	4.21655	3.1908	2.0515
5:33900189:+,5:33900295:+	ENSDARG00000067997,ENSDARG00000067997	extended	None	ENSDART00000122889,ENSDART00000127125	257	1454	3.87886	5.93006	4.90446	2.05121
3:16018847:+,3:16018934:+	eftud2	core	NM_200508	ENSDART00000017172,ENSDART00000127309,ENSDART00000140067	80	454	2.20134	4.25189	3.22662	2.05055
5:33940701:+,5:33940885:+	myhz1.1	core	NM_001115089,NM_001130666	ENSDART00000098060,ENSDART00000098072,ENSDART00000109263,ENSDART00000123003	4587	25899	8.03392	10.0844	9.05916	2.05047
3:53979072:+,3:53979159:+	xab2	core	NM_001044783	ENSDART00000011780	34	194	0.978952	3.02738	2.00317	2.04843
5:33909724:+,5:33944577:+	myhz1.1	novel	NONE	NONE	39	222	1.17421	3.22142	2.19781	2.04721
1:56714262:+,1:56714380:+	c3a	core	NM_131242	ENSDART00000024624,ENSDART00000052688	131	739	2.90935	4.95416	3.93176	2.04482
5:33904266:+,5:33922169:+	myhz1.2	novel	NONE	NONE	35	199	1.02017	3.064	2.04209	2.04383
5:33910486:+,5:33910591:+	ENSDARG00000067997,ENSDARG00000067997	extended	None	ENSDART00000122889,ENSDART00000130531	1596	8947	6.51112	8.55103	7.53108	2.0399
5:33945210:+,5:33945315:+	myhz1.1	core	NM_001115089,NM_001130666	ENSDART00000098060,ENSDART00000098072,ENSDART00000109263,ENSDART00000123003	1201	6707	6.10105	8.13532	7.11818	2.03427
22:579113:+,22:579665:+	cdkn1a	extended	None	ENSDART00000113620,ENSDART00000136722,ENSDART00000145983	43	242	1.31337	3.3456	2.32948	2.03223
2:46097520:+,2:46100857:+	itgb1b	core	NM_001034987	ENSDART00000075261	70	392	2.00998	4.04031	3.02514	2.03033
17:12807598:+,17:12809394:+	nfkbiab	core	NM_199629	ENSDART00000016597,ENSDART00000143133	56	314	1.69061	3.72067	2.70564	2.03007
9:17961499:+,9:17961585:+	rgcc	core	NM_001002190	ENSDART00000138953	102	570	2.54991	4.57984	3.56487	2.02993
5:33939459:+,5:33939682:+	myhz1.1	core	NM_001115089,NM_001130666	ENSDART00000098060,ENSDART00000098072,ENSDART00000109263,ENSDART00000123003	3256	18124	7.53953	9.56941	8.55447	2.02988
5:33911099:+,5:33911186:+	ENSDARG00000067997,ENSDARG00000067997	extended	None	ENSDART00000122889,ENSDART00000130531	863	4803	5.62448	7.65363	6.63905	2.02915
5:33942309:+,5:33942392:+	myhz1.1	core	NM_001115089,NM_001130666	ENSDART00000098060,ENSDART00000098072,ENSDART00000109263,ENSDART00000123003	3203	17818	7.51586	9.54485	8.53035	2.02898
5:33846825:+,5:33846902:+	myhz2	core	NM_152982	ENSDART00000051361,ENSDART00000126873	3231	17968	7.52842	9.55694	8.54268	2.02852
1:56677253:+,1:56677736:+	c3a	core	NM_131242	ENSDART00000024624,ENSDART00000052688	153	853	3.13252	5.161	4.14676	2.02848
1:57108591:+,1:57118659:+		novel	NONE	NONE	57	319	1.71592	3.74343	2.72967	2.02751
8:31881962:+,8:31882858:+	snrnp200	core	NM_001123257	ENSDART00000109885	58	324	1.74079	3.76583	2.75331	2.02504
24:42243866:+,24:42268837:+	smyhc1,smyhc2	novel	NONE	NONE	90	501	2.37027	4.39386	3.38207	2.02359
1:56704925:+,1:56706452:+	c3a	core	NM_131242	ENSDART00000024624,ENSDART00000052688	116	645	2.73461	4.75803	3.74632	2.02342
5:33905840:+,5:33905926:+	ENSDARG00000067997	extended	None	ENSDART00000122889	580	3213	5.05158	7.07369	6.06263	2.02211
5:33911412:+,5:33911669:+	ENSDARG00000067997,ENSDARG00000067997	extended	None	ENSDART00000122889,ENSDART00000130531	514	2846	4.87745	6.89873	5.88809	2.02128
25:35072105:+,25:35072271:+	anxa2a	core	NM_181761	ENSDART00000011967	339	1876	4.2777	6.29759	5.28764	2.01989
3:15324336:+,3:15324903:+	mvp	core	NM_201325	ENSDART00000137325,ENSDART00000141142	68	378	1.96846	3.98791	2.97818	2.01945
5:14982708:+,5:14984509:+	snrnp27	core	NM_001002703	ENSDART00000051655	131	726	2.90935	4.92858	3.91896	2.01923
12:11464111:+,12:11466095:+	eef2k	core	NM_001002740	ENSDART00000052001,ENSDART00000122437,ENSDART00000149521	59	328	1.76525	3.78351	2.77438	2.01826
18:39856824:+,18:39856941:+	ccnl1a	core	NM_001089363	ENSDART00000077435,ENSDART00000126563,ENSDART00000136692,ENSDART00000139696	87	482	2.32164	4.33814	3.32989	2.0165
10:20495769:+,10:20500849:+	loxl2a	extended	None	ENSDART00000064613	41	228	1.24547	3.25981	2.25264	2.01434
24:39817564:+,24:39819288:+	mybpc2b	core	NM_001013511	ENSDART00000105672,ENSDART00000143184	43	239	1.31337	3.32764	2.32051	2.01427
23:20088977:+,23:20089068:+	ENSDARG00000074201,ENSDARG00000074201	extended	None	ENSDART00000073442,ENSDART00000135820	63	349	1.85911	3.87291	2.86601	2.01379
25:34833135:+,25:34835474:+	zgc:136826	core	NM_001172680	ENSDART00000130037	383	2110	4.45351	6.46713	5.46032	2.01362
5:33922565:+,5:33939682:+	myhz1.1,myhz1.2	novel	NONE	NONE	60	332	1.78929	3.80097	2.79513	2.01168
2:58263525:+,2:58263932:+		novel	NONE	NONE	36	200	1.06025	3.07122	2.06573	2.01096
5:33849436:+,5:33865495:+	myhc4,myhz2	novel	NONE	NONE	36	200	1.06025	3.07122	2.06573	2.01096
5:33939259:+,5:33939341:+	myhz1.1	core	NM_001115089,NM_001130666	ENSDART00000098060,ENSDART00000098072,ENSDART00000109263,ENSDART00000123003	3240	17789	7.53243	9.5425	8.53746	2.01007
6:31060444:+,6:31078220:+	jak1	core	NM_131073	ENSDART00000038990	45	249	1.37822	3.38665	2.38244	2.00843
11:469209:+,11:469314:+	rab43	core	NM_001083563	ENSDART00000093148	41	227	1.24547	3.25348	2.24947	2.00801
20:49400153:+,20:49404825:+	crnkl1	core	NM_200946	ENSDART00000112689	35	194	1.02017	3.02738	2.02378	2.00721
5:33846666:+,5:33846762:+	myhz2	core	NM_152982	ENSDART00000051361,ENSDART00000126873	2527	13845	7.17392	9.18089	8.1774	2.00696
5:33940284:+,5:33940380:+	myhz1.1	core	NM_001115089,NM_001130666	ENSDART00000098060,ENSDART00000098072,ENSDART00000109263,ENSDART00000123003	3724	20402	7.73326	9.74022	8.73674	2.00696
1:56681318:+,1:56681757:+	c3a	core	NM_131242	ENSDART00000024624,ENSDART00000052688	142	780	3.02525	5.03201	4.02863	2.00677
5:33941735:+,5:33941946:+	myhz1.1	core	NM_001115089,NM_001130666	ENSDART00000098060,ENSDART00000098072,ENSDART00000109263,ENSDART00000123003	3796	20781	7.76088	9.76677	8.76383	2.00589
10:4973514:+,10:4976300:+	mat2al	core	NM_001040379	ENSDART00000093228	46	254	1.40959	3.41528	2.41243	2.00569
5:33908150:+,5:33908240:+	ENSDARG00000067997,ENSDARG00000067997	extended	None	ENSDART00000122889,ENSDART00000130531	2658	14545	7.24682	9.25204	8.24943	2.00522
2:58644613:+,2:58647606:+	sf3a2	core	NM_201043	ENSDART00000010699	161	883	3.20582	5.21084	4.20833	2.00503
23:20077170:+,23:20078917:+	ENSDARG00000074201,ENSDARG00000074201	extended	None	ENSDART00000073442,ENSDART00000135820	39	215	1.17421	3.1753	2.17475	2.00109
3:16029219:+,3:16029293:+	eftud2	core	NM_200508	ENSDART00000017172,ENSDART00000127309,ENSDART00000130575,ENSDART00000136465,ENSDART00000140067	90	493	2.37027	4.37066	3.37047	2.00039
5:33945823:+,5:33945918:+	myhz1.1	core	NM_001115089,NM_001130666	ENSDART00000098060,ENSDART00000098072,ENSDART00000123003	2255	12297	7.00966	9.00983	8.00975	2.00018
9:6633938:+,9:6636242:+	fhl2a	core	NM_001003732	ENSDART00000061577,ENSDART00000122279	142	48	3.02525	1.02367	2.02446	-2.00158
3:50843850:+,3:50844747:+	ENSDARG00000091444	extended	None	ENSDART00000131187	425	144	4.60344	2.59868	3.60106	-2.00476
9:45993365:+,9:45996771:+	vil1	core	NM_200238	ENSDART00000059228	160	54	3.19686	1.19194	2.1944	-2.00492
12:848158:+,12:849824:+	sult2st2	extended	None	ENSDART00000129012	346	117	4.30714	2.30027	3.30371	-2.00686
19:5974650:+,19:5974762:+	cki,zgc:109868	core	NM_001017824,NM_131108	ENSDART00000027701,ENSDART00000105040,ENSDART00000151417	831	281	5.57	3.56075	4.56537	-2.00925
12:808113:+,12:849824:+	sult2st1,sult2st2	extended	None	ENSDART00000041424	261	88	3.90109	1.89136	2.89623	-2.00973
12:5738427:+,12:5741469:+	rbp4	core	NM_130920	ENSDART00000109588,ENSDART00000146291	4620	1563	8.04426	6.03432	7.03929	-2.00994
18:20982690:+,18:20984444:+	calb2a	core	NM_200718	ENSDART00000060160	276	93	3.98156	1.97065	2.97611	-2.01091
7:30477074:+,7:30478713:+	gnao1b,rbm41	core	NM_200828	ENSDART00000052346	256	86	3.87324	1.85839	2.86581	-2.01486
12:794926:+,12:853198:+	sult2st1,sult2st2	novel	NONE	NONE	176	59	3.33395	1.31858	2.32626	-2.01538
16:26186677:+,16:26186783:+	apoa4b.2	core	NM_001128758	ENSDART00000103190,ENSDART00000132961,ENSDART00000142168,ENSDART00000147690,ENSDART00000148324	512	172	4.87184	2.85421	3.86302	-2.01763
19:9229693:+,19:9230094:+	s100a10a	core	NM_001005961	ENSDART00000054469	435	146	4.63696	2.61851	3.62774	-2.01844
19:49366906:+,19:49367990:+	ext1c,rrm2	core	NM_131450	ENSDART00000112155	587	197	5.06887	3.04947	4.05917	-2.01941
11:11638646:+,11:11638733:+	krt15	core	NM_213523	ENSDART00000025016,ENSDART00000104254	383	128	4.45351	2.42938	3.44145	-2.02413
19:49363904:+,19:49364908:+	ext1c,rrm2	core	NM_131450	ENSDART00000112155	745	249	5.41249	3.38665	4.39957	-2.02584
12:831586:+,12:853198:+	sult2st1,sult2st2	novel	NONE	NONE	249	83	3.83332	1.80746	2.82039	-2.02586
12:805372:+,12:807254:+	sult2st1,sult2st2	core	NM_001078169	ENSDART00000041424,ENSDART00000128957	276	92	3.98156	1.95514	2.96835	-2.02642
18:20986977:+,18:20990465:+	calb2a	core	NM_200718	ENSDART00000060160	369	123	4.39986	2.37212	3.38599	-2.02773
12:805372:+,12:847308:+	sult2st1,sult2st2	novel	NONE	NONE	160	53	3.19686	1.16522	2.18104	-2.03163
8:43214672:+,8:43217111:+	fahd2a	core	NM_212918	ENSDART00000017576	184	61	3.3979	1.36627	2.38209	-2.03163
25:27621832:+,25:27621909:+	ENSDARG00000090185	extended	None	ENSDART00000123004	164	54	3.23237	1.19194	2.21216	-2.04043
2:32501004:+,2:32501097:+	zgc:136930	core	NM_001039819	ENSDART00000082250	3340	1105	7.57628	5.53424	6.55526	-2.04204
24:43922412:+,24:43923697:+	serpinb1l3	core	NM_199936	ENSDART00000010658,ENSDART00000128766,ENSDART00000154231	180	59	3.36628	1.31858	2.34243	-2.04771
25:14375673:+,25:14377315:+	zgc:86725	core	NM_001002074	ENSDART00000109883	238	78	3.76827	1.71838	2.74333	-2.0499
20:29519526:+,20:29520624:+	ENSDARG00000020711,ENSDARG00000020711	extended	None	ENSDART00000027851,ENSDART00000152954	390	128	4.47961	2.42938	3.45449	-2.05022
10:40321050:+,10:40352146:+	pcp4a	core	NM_001166122	ENSDART00000075123	260	85	3.89557	1.84161	2.86859	-2.05396
11:11410805:+,11:11410890:+	col9a1a	core	NM_001130624	ENSDART00000113311	539	176	4.94591	2.88728	3.91659	-2.05863
12:5738243:+,12:5738321:+	rbp4	core	NM_130920	ENSDART00000109588,ENSDART00000146291	4742	1551	8.08186	6.02321	7.05253	-2.05865
19:49365719:+,19:49366017:+	ext1c,rrm2	core	NM_131450	ENSDART00000112155	589	192	5.07378	3.01247	4.04312	-2.0613
11:11421596:+,11:11421700:+	col9a1a	core	NM_001130624	ENSDART00000113311	387	126	4.46848	2.40675	3.43762	-2.06173
19:5975131:+,19:5975218:+	cki,zgc:109868	core	NM_001017824,NM_131108	ENSDART00000027701,ENSDART00000105040	1144	373	6.03093	3.96872	4.99983	-2.06221
20:29522618:+,20:29523621:+	ENSDARG00000020711,ENSDARG00000020711,ENSDARG00000020711	extended	None	ENSDART00000027851,ENSDART00000152889,ENSDART00000153252	780	254	5.47868	3.41528	4.44698	-2.0634
4:15421618:+,4:15422417:+	lum	core	NM_001002059	ENSDART00000139919	177	57	3.3421	1.26925	2.30568	-2.07286
6:39268159:+,6:39268420:+	zgc:158846	core	NM_001083023	ENSDART00000104074	387	125	4.46848	2.3953	3.43189	-2.07318
7:30478866:+,7:30479798:+	gnao1b,rbm41	core	NM_200828	ENSDART00000052346	205	66	3.55342	1.47904	2.51623	-2.07438
19:49368103:+,19:49368262:+	ext1c,rrm2	core	NM_131450	ENSDART00000112155	465	150	4.73306	2.65738	3.69522	-2.07569
2:42825669:+,2:42847474:+	basp1	core	NM_001202454	ENSDART00000075392	801	258	5.51699	3.43778	4.47738	-2.07921
2:1819614:+,2:1822038:+	zgc:112335	core	NM_001024422	ENSDART00000024135	225	72	3.68741	1.60367	2.64554	-2.08374
10:23049565:+,10:23050463:+	and3	core	NM_001025511	ENSDART00000079449	722	231	5.36728	3.27863	4.32295	-2.08866
24:43918966:+,24:43921784:+	serpinb1l3	core	NM_199936	ENSDART00000010658,ENSDART00000128766,ENSDART00000154231	151	48	3.1136	1.02367	2.06864	-2.08993
2:56198024:+,2:56201006:+	nmrk2	core	NM_001004618	ENSDART00000097751,ENSDART00000097753,ENSDART00000132433,ENSDART00000137432,ENSDART00000141688	170	54	3.28406	1.19194	2.238	-2.09211
10:37909982:+,10:37912631:+	ucp2	core	NM_131176	ENSDART00000063359,ENSDART00000135686	615	196	5.13604	3.04214	4.08909	-2.0939
20:49282020:+,20:49283977:+	mgst3	core	NM_213427	ENSDART00000028807,ENSDART00000135881,ENSDART00000138568,ENSDART00000152834	233	74	3.73771	1.64293	2.69032	-2.09478
21:24469160:+,21:24469251:+	ENSDARG00000056248	extended	None	ENSDART00000101147	2287	729	7.02998	4.93452	5.98225	-2.09546
2:32501222:+,2:32504361:+	zgc:136930	core	NM_001039819	ENSDART00000082250	3063	975	7.45139	5.35376	6.40257	-2.09764
8:51667605:+,8:51669581:+	sypb	core	NM_001030242	ENSDART00000011453,ENSDART00000088240,ENSDART00000114173	344	109	4.29879	2.19854	3.24867	-2.10024
20:49286037:+,20:49295568:+	mgst3	core	NM_213427	ENSDART00000028807,ENSDART00000138568,ENSDART00000152834	165	52	3.24112	1.138	2.18956	-2.10311
19:49366150:+,19:49366381:+	ext1c,rrm2	core	NM_131450	ENSDART00000112155	629	199	5.16849	3.064	4.11625	-2.10449
19:10084424:+,19:10085315:+	vamp1	core	NM_213398	ENSDART00000045565,ENSDART00000137505	159	50	3.18784	1.08197	2.1349	-2.10587
11:11397316:+,11:11399137:+	col9a1a	core	NM_001130624	ENSDART00000113311	561	177	5.00357	2.89543	3.9495	-2.10814
25:14374069:+,25:14375545:+	zgc:86725	core	NM_001002074	ENSDART00000109883,ENSDART00000155770	302	95	4.11122	2.00119	3.0562	-2.11003
13:711082:+,13:711604:+	gstal,zgc:173962	core	NM_001109731	ENSDART00000004341	245	77	3.81001	1.69988	2.75494	-2.11013
13:721059:+,13:722339:+	gstal	core	NM_213394	ENSDART00000058260	901	284	5.68661	3.57604	4.63133	-2.11057
2:9586109:+,2:9590270:+	ap2m1a	novel	NONE	NONE	179	56	3.35827	1.24394	2.3011	-2.11433
20:29521508:+,20:29521809:+	ENSDARG00000020711,ENSDARG00000020711,ENSDARG00000020711,ENSDARG00000020711	extended	None	ENSDART00000027851,ENSDART00000152889,ENSDART00000152986,ENSDART00000153252	491	154	4.81148	2.69522	3.75335	-2.11625
11:11397121:+,11:11397239:+	col9a1a	core	NM_001130624	ENSDART00000113311	608	190	5.11954	2.9974	4.05847	-2.12214
19:5955303:+,19:5956569:+	ENSDARG00000023082	extended	None	ENSDART00000010373	228	71	3.70648	1.58363	2.64505	-2.12285
21:24465807:+,21:24466718:+	ENSDARG00000056248	extended	None	ENSDART00000101147	2630	822	7.23155	5.10763	6.16959	-2.12392
11:11415439:+,11:11415591:+	col9a1a	core	NM_001130624	ENSDART00000113311	1227	383	6.13193	4.00684	5.06939	-2.12509
11:11415816:+,11:11415914:+	col9a1a	core	NM_001130624	ENSDART00000113311	1133	353	6.017	3.88932	4.95316	-2.12767
25:27621953:+,25:27622027:+	ENSDARG00000090185	extended	None	ENSDART00000123004	152	47	3.12309	0.993613	2.05835	-2.12948
15:546766:+,15:549978:+	tagln	core	NM_001045467	ENSDART00000066774	294	91	4.07255	1.93946	3.006	-2.13309
2:32505594:+,2:32508458:+	zgc:136930	core	NM_001039819	ENSDART00000082250	1701	528	6.60302	4.46952	5.53627	-2.1335
11:11415644:+,11:11415763:+	col9a1a	core	NM_001130624	ENSDART00000113311	1126	349	6.00806	3.87291	4.94048	-2.13515
2:48297772:+,2:48310135:+	ENSDARG00000092383	extended	None	ENSDART00000139944	156	48	3.16045	1.02367	2.09206	-2.13678
19:5974887:+,19:5974970:+	cki,zgc:109868	core	NM_001017824,NM_131108	ENSDART00000027701,ENSDART00000105040,ENSDART00000151417	1131	350	6.01445	3.87703	4.94574	-2.13742
9:45980987:+,9:45981815:+	vil1	core	NM_200238	ENSDART00000059228	157	48	3.16964	1.02367	2.09665	-2.14597
6:34345792:+,6:34348154:+	rgs5a	core	NM_199962	ENSDART00000016586,ENSDART00000127612	170	52	3.28406	1.138	2.21103	-2.14605
12:5738027:+,12:5738107:+	rbp4	core	NM_130920	ENSDART00000109588,ENSDART00000146291	4819	1483	8.1051	5.95855	7.03182	-2.14655
2:32504581:+,2:32505557:+	zgc:136930	core	NM_001039819	ENSDART00000082250	2543	781	7.18303	5.03386	6.10844	-2.14917
11:11638372:+,11:11638485:+	krt15	core	NM_213523	ENSDART00000025016,ENSDART00000104254	356	109	4.34819	2.19854	3.27337	-2.14964
13:722464:+,13:723854:+	gstal	core	NM_213394	ENSDART00000058260	444	136	4.66647	2.51651	3.59149	-2.14995
10:23050919:+,10:23051086:+	and3	novel	NONE	NONE	471	144	4.75154	2.59868	3.67511	-2.15286
19:750765:+,19:751064:+	zgc:162356	core	NM_001045060	ENSDART00000062518,ENSDART00000150926	210	64	3.5881	1.43498	2.51154	-2.15312
24:43915466:+,24:43916153:+	zgc:171674	core	NM_001105106	ENSDART00000112680,ENSDART00000153543,ENSDART00000156208	158	48	3.17877	1.02367	2.10122	-2.1551
25:14383870:+,25:14385896:+	zgc:86725	core	NM_001002074	ENSDART00000109883	217	66	3.6353	1.47904	2.55717	-2.15626
2:59488423:+,2:59490108:+	cirbpa,cyyr1	core	NM_001017797	ENSDART00000093068,ENSDART00000113350	3410	1038	7.6062	5.44404	6.52512	-2.16215
15:545488:+,15:546578:+	tagln	core	NM_001045467	ENSDART00000066774,ENSDART00000154617	274	83	3.97109	1.80746	2.88928	-2.16363
13:709674:+,13:710726:+	gstal,zgc:173962	core	NM_001109731	ENSDART00000004341	334	101	4.25629	2.08909	3.17269	-2.1672
25:33906972:+,25:33907602:+	tpm1,zgc:171719	core	NM_001102629,NM_200934	ENSDART00000014851,ENSDART00000121680,ENSDART00000125892,ENSDART00000131098	598	181	5.09564	2.92758	4.01161	-2.16805
19:43859093:+,19:43859174:+	anp32e	core	NM_213277	ENSDART00000077059,ENSDART00000126393,ENSDART00000151304	753	228	5.42789	3.25981	4.34385	-2.16808
13:710858:+,13:710941:+	gstal,zgc:173962	core	NM_001109731	ENSDART00000004341	232	70	3.73151	1.56331	2.64741	-2.16821
11:11410943:+,11:11411028:+	col9a1a	core	NM_001130624	ENSDART00000113311	596	180	5.09081	2.91961	4.00521	-2.17119
9:23132683:+,9:23132769:+	crygm2d11,zgc:173452	core	NM_001109858	ENSDART00000101923	2101	634	6.90763	4.73323	5.82043	-2.1744
18:20984645:+,18:20984966:+	calb2a	core	NM_200718	ENSDART00000060160	326	98	4.22137	2.04581	3.13359	-2.17556
9:45996849:+,9:45996951:+	vil1	core	NM_200238	ENSDART00000059228	157	47	3.16964	0.993613	2.08162	-2.17602
19:5949306:+,19:5952456:+	ENSDARG00000023082	extended	None	ENSDART00000010373	217	65	3.6353	1.45718	2.54624	-2.17812
10:11349008:+,10:11349712:+	plac8.1	core	NM_001033097	ENSDART00000064214,ENSDART00000101045	151	45	3.1136	0.931552	2.02258	-2.18205
19:5975374:+,19:5975454:+	cki,zgc:109868	core	NM_001017824,NM_131108	ENSDART00000027701,ENSDART00000105040,ENSDART00000151417	746	223	5.41443	3.22789	4.32116	-2.18654
19:43857443:+,19:43858966:+	anp32e	core	NM_213277	ENSDART00000077059,ENSDART00000126393,ENSDART00000151304	984	294	5.81368	3.62588	4.71978	-2.18779
25:33914480:+,25:33916082:+	tpm1,zgc:171719	core	NM_001102629,NM_200934	ENSDART00000014851,ENSDART00000121680,ENSDART00000125892,ENSDART00000131098	678	202	5.27663	3.08554	4.18108	-2.1911
11:11411081:+,11:11412849:+	col9a1a	core	NM_001130624	ENSDART00000113311	1030	307	5.87956	3.6882	4.78388	-2.19136
18:20990860:+,18:20995664:+	calb2a	core	NM_200718	ENSDART00000060160	397	118	4.50524	2.3125	3.40887	-2.19274
11:11413395:+,11:11413497:+	col9a1a	core	NM_001130624	ENSDART00000113311	935	278	5.74002	3.54529	4.64266	-2.19473
2:32498887:+,2:32498988:+	zgc:136930	core	NM_001039819	ENSDART00000082250	3017	897	7.42957	5.23353	6.33155	-2.19604
12:5741681:+,12:5741774:+	rbp4	core	NM_130920	ENSDART00000109588,ENSDART00000139052	3061	905	7.45045	5.24633	6.34839	-2.20412
16:30825625:+,16:30826552:+	acbd7	core	NM_001128768	ENSDART00000046209,ENSDART00000141708	201	59	3.52506	1.31858	2.42182	-2.20649
3:24652569:+,3:24721607:+	pvalb6	core	NM_205573	ENSDART00000132387	157	46	3.16964	0.962916	2.06628	-2.20672
11:11407550:+,11:11408047:+	col9a1a	core	NM_001130624	ENSDART00000113311	791	233	5.49887	3.29104	4.39495	-2.20784
11:11638889:+,11:11638982:+	krt15	core	NM_213523	ENSDART00000025016,ENSDART00000104254	456	134	4.7049	2.49522	3.60006	-2.20968
19:5974301:+,19:5974430:+	cki,zgc:109868	core	NM_001017824	ENSDART00000105040	599	175	5.09804	2.87908	3.98856	-2.21896
11:11421955:+,11:11422520:+	col9a1a	core	NM_001130624	ENSDART00000113311	589	172	5.07378	2.85421	3.96399	-2.21957
6:39272059:+,6:39272243:+	zgc:158846	extended	None	ENSDART00000104074	422	123	4.59324	2.37212	3.48268	-2.22111
6:39271445:+,6:39271658:+	zgc:158846	core	NM_001083023	ENSDART00000104074	362	105	4.37226	2.14486	3.25856	-2.22741
21:24468350:+,21:24469035:+	ENSDARG00000056248	extended	None	ENSDART00000101147	3167	921	7.49956	5.2716	6.38558	-2.22796
10:23050617:+,10:23050731:+	and3	core	NM_001025511	ENSDART00000079449	1279	371	6.19179	3.96098	5.07638	-2.23082
2:32498682:+,2:32498827:+	zgc:136930	core	NM_001039819	ENSDART00000082250	3211	931	7.51946	5.28717	6.40331	-2.23229
25:19601974:+,25:19602861:+	rlbp1b	core	NM_205690	ENSDART00000067332,ENSDART00000104414	160	46	3.19686	0.962916	2.07989	-2.23394
19:10085366:+,19:10092957:+	vamp1	core	NM_213398	ENSDART00000045565,ENSDART00000137505	174	50	3.31751	1.08197	2.19974	-2.23554
2:32499083:+,2:32500825:+	zgc:136930	core	NM_001039819	ENSDART00000082250	2819	815	7.33165	5.0953	6.21347	-2.23635
9:10198328:+,9:10198511:+	ugt1a1,ugt1a2,ugt1a4,ugt1a5,ugt1a6,ugt1a7,ugt1ab	core	NM_001037428,NM_001172770,NM_001177334,NM_001177339,NM_001177340,NM_001177344,NM_213422	ENSDART00000010246,ENSDART00000081463,ENSDART00000102448,ENSDART00000123415,ENSDART00000124423,ENSDART00000124516,ENSDART00000125852,ENSDART00000130243	209	60	3.58123	1.34262	2.46193	-2.23861
21:24466778:+,21:24466851:+	ENSDARG00000056248	extended	None	ENSDART00000101147	2054	592	6.875	4.63443	5.75471	-2.24057
16:24862614:+,16:24862701:+	s100t	core	NM_001013495	ENSDART00000077978,ENSDART00000138130,ENSDART00000157376	466	134	4.73616	2.49522	3.61569	-2.24094
21:24465515:+,21:24465596:+	ENSDARG00000056248	extended	None	ENSDART00000101147	2148	618	6.93954	4.69639	5.81796	-2.24315
18:687167:+,18:691403:+	pkma	extended	None	ENSDART00000123153	175	50	3.32575	1.08197	2.20386	-2.24379
20:29521925:+,20:29522472:+	ENSDARG00000020711,ENSDARG00000020711,ENSDARG00000020711,ENSDARG00000020711	extended	None	ENSDART00000027851,ENSDART00000152889,ENSDART00000152986,ENSDART00000153252	535	153	4.93517	2.68585	3.81051	-2.24932
17:15387655:+,17:15388010:+	col10a1a	core	NM_001083827	ENSDART00000091021	553	158	4.98287	2.7321	3.85748	-2.25077
11:11413550:+,11:11413625:+	col9a1a	core	NM_001130624	ENSDART00000113311	1085	310	5.95457	3.70221	4.82839	-2.25236
25:19597871:+,25:19599137:+	rlbp1b	core	NM_205690	ENSDART00000067332,ENSDART00000104414,ENSDART00000155569	246	70	3.81587	1.56331	2.68959	-2.25256
12:5737835:+,12:5737914:+	rbp4	core	NM_130920	ENSDART00000109588	411	117	4.55518	2.30027	3.42773	-2.2549
19:49366726:+,19:49366802:+	ext1c,rrm2	core	NM_131450	ENSDART00000112155	717	204	5.35726	3.09971	4.22849	-2.25755
Zv9_scaffold3477:86699:+,Zv9_scaffold3477:87720:+	tnni1d	core	NM_001002629	ENSDART00000027494	174	49	3.31751	1.05311	2.18531	-2.2644
19:43859228:+,19:43860909:+	anp32e	core	NM_213277	ENSDART00000077059,ENSDART00000126393,ENSDART00000151304	702	198	5.32678	3.05675	4.19177	-2.27003
2:32508490:+,2:32508609:+	zgc:136930	core	NM_001039819	ENSDART00000082250,ENSDART00000147832	982	277	5.81074	3.5401	4.67542	-2.27064
19:5952530:+,19:5952612:+	ENSDARG00000023082	extended	None	ENSDART00000010373	275	77	3.97634	1.69988	2.83811	-2.27645
11:11415296:+,11:11415386:+	col9a1a	core	NM_001130624	ENSDART00000113311	1098	308	5.97175	3.69288	4.83232	-2.27886
11:11415970:+,11:11418671:+	col9a1a	core	NM_001130624	ENSDART00000113311	792	222	5.50069	3.22142	4.36106	-2.27928
11:11404627:+,11:11407515:+	col9a1a	core	NM_001130624	ENSDART00000113311	978	274	5.80486	3.52442	4.66464	-2.28044
19:49365054:+,19:49365603:+	ext1c,rrm2	core	NM_131450	ENSDART00000112155	551	154	4.97764	2.69522	3.83643	-2.28242
19:5975536:+,19:5975705:+	cki,zgc:109868	core	NM_001017824,NM_131108	ENSDART00000027701,ENSDART00000105040,ENSDART00000151417	759	212	5.43933	3.15508	4.29721	-2.28426
24:43922124:+,24:43922270:+	serpinb1l3	core	NM_199936	ENSDART00000010658,ENSDART00000128766,ENSDART00000154231	155	43	3.1512	0.866701	2.00895	-2.2845
11:11637372:+,11:11637461:+	krt15	core	NM_213523	ENSDART00000025016,ENSDART00000104254	324	90	4.2125	1.9236	3.06805	-2.2889
6:39272507:+,6:39272603:+	zgc:158846	core	NM_001083023	ENSDART00000104074	371	103	4.40765	2.11724	3.26245	-2.2904
13:702391:+,13:720918:+	gstal,zgc:173961	novel	NONE	NONE	174	48	3.31751	1.02367	2.17059	-2.29384
10:23050772:+,10:23050865:+	and3	core	NM_001025511	ENSDART00000079449	1697	471	6.59962	4.30487	5.45225	-2.29475
19:5952737:+,19:5952826:+	ENSDARG00000023082	extended	None	ENSDART00000010373	221	61	3.66159	1.36627	2.51393	-2.29532
21:24473182:+,21:24473256:+	ENSDARG00000056248	extended	None	ENSDART00000101147	3729	1035	7.73519	5.43987	6.58753	-2.29533
4:25515005:+,4:25516024:+	tnni1d	core	NM_001002629	ENSDART00000101545,ENSDART00000148296	178	49	3.35021	1.05311	2.20166	-2.29709
11:11415073:+,11:11415243:+	col9a1a	core	NM_001130624	ENSDART00000113311	838	232	5.58209	3.28484	4.43347	-2.29725
11:11419650:+,11:11419778:+	col9a1a	core	NM_001130624	ENSDART00000113311	704	194	5.33088	3.02738	4.17913	-2.3035
3:35682808:+,3:35687217:+	gng13b	core	NM_001002400	ENSDART00000055269	266	73	3.92842	1.62343	2.77592	-2.30499
21:24466946:+,21:24468174:+	ENSDARG00000056248	extended	None	ENSDART00000101147	1871	515	6.74041	4.43359	5.587	-2.30682
11:11639064:+,11:11639269:+	krt15	core	NM_213523	ENSDART00000025016,ENSDART00000104254	437	120	4.64357	2.33665	3.49011	-2.30692
8:51669719:+,8:51674186:+	sypb	core	NM_001030242	ENSDART00000011453,ENSDART00000088240,ENSDART00000114173	361	99	4.36828	2.06038	3.21433	-2.3079
11:11419831:+,11:11421534:+	col9a1a	core	NM_001130624	ENSDART00000113311	699	192	5.32061	3.01247	4.16654	-2.30814
6:54098155:+,6:54098591:+	hmga1b	core	NM_001077276	ENSDART00000104603,ENSDART00000154115,ENSDART00000156554	194	53	3.47405	1.16522	2.31964	-2.30883
11:11419106:+,11:11419615:+	col9a1a	core	NM_001130624	ENSDART00000113311	620	170	5.14772	2.83739	3.99255	-2.31033
23:21757728:+,23:21757824:+	LOC100149066	core	NM_001128390	ENSDART00000079265	158	43	3.17877	0.866701	2.02273	-2.31207
11:11412893:+,11:11413342:+	col9a1a	core	NM_001130624	ENSDART00000113311	1052	288	5.91003	3.59618	4.75311	-2.31385
11:11418834:+,11:11418925:+	col9a1a	core	NM_001130624	ENSDART00000113311	1082	296	5.95058	3.63565	4.79311	-2.31493
20:29520728:+,20:29520804:+	ENSDARG00000020711	extended	None	ENSDART00000027851	576	157	5.0416	2.72297	3.88228	-2.31864
11:11418703:+,11:11418781:+	col9a1a	core	NM_001130624	ENSDART00000113311	841	229	5.58725	3.26611	4.42668	-2.32114
21:24469364:+,21:24473076:+	ENSDARG00000056248	extended	None	ENSDART00000101147	3765	1022	7.74905	5.42164	6.58535	-2.32741
25:33946586:+,25:33948365:+	tpm1	extended	None	ENSDART00000125892	628	170	5.1662	2.83739	4.00179	-2.32881
11:11413678:+,11:11415020:+	col9a1a	core	NM_001130624	ENSDART00000113311	909	246	5.69936	3.3692	4.53428	-2.33016
19:49366475:+,19:49366593:+	ext1c,rrm2	core	NM_131450	ENSDART00000112155	548	148	4.96978	2.63808	3.80393	-2.3317
19:49363635:+,19:49363836:+	ext1c,rrm2	core	NM_131450	ENSDART00000112155	763	206	5.44691	3.11376	4.28033	-2.33316
8:51688178:+,8:51692643:+	sypb	core	NM_001030242	ENSDART00000011453,ENSDART00000088240,ENSDART00000114173	430	115	4.6203	2.27551	3.4479	-2.34479
8:51676674:+,8:51688113:+	sypb	core	NM_001030242	ENSDART00000011453,ENSDART00000088240,ENSDART00000114173	714	191	5.35122	3.00496	4.17809	-2.34626
18:4731873:+,18:4731966:+	dut	core	NM_001006005	ENSDART00000122000,ENSDART00000131941,ENSDART00000132694,ENSDART00000133436,ENSDART00000145723	410	109	4.55167	2.19854	3.37511	-2.35312
17:15385720:+,17:15387514:+	col10a1a	core	NM_001083827	ENSDART00000091021	494	131	4.82025	2.46268	3.64147	-2.35758
13:701450:+,13:709623:+	gstal,zgc:173961,zgc:173962	novel	NONE	NONE	1104	293	5.97961	3.62097	4.80029	-2.35863
20:29523689:+,20:29523885:+	ENSDARG00000020711,ENSDARG00000020711,ENSDARG00000020711,ENSDARG00000020711	extended	None	ENSDART00000027851,ENSDART00000152954,ENSDART00000152986,ENSDART00000153252	791	209	5.49887	3.13456	4.31672	-2.36431
13:710858:+,13:720918:+	gstal,zgc:173962	novel	NONE	NONE	439	115	4.65015	2.27551	3.46283	-2.37464
25:33907664:+,25:33911384:+	tpm1,zgc:171719	core	NM_200934	ENSDART00000014851,ENSDART00000121680,ENSDART00000125892	756	197	5.43362	3.04947	4.24154	-2.38416
6:39272338:+,6:39272447:+	zgc:158846	core	NM_001083023	ENSDART00000104074	423	110	4.59665	2.21166	3.40415	-2.38499
6:39271783:+,6:39271895:+	zgc:158846	core	NM_001083023	ENSDART00000104074	343	89	4.29459	1.90757	3.10108	-2.38702
9:10195333:+,9:10197748:+	ugt1a1,ugt1a2,ugt1a4,ugt1a5,ugt1a6,ugt1a7,ugt1ab	core	NM_001037428,NM_001172770,NM_001177334,NM_001177339,NM_001177340,NM_001177344,NM_213422	ENSDART00000010246,ENSDART00000081463,ENSDART00000102448,ENSDART00000123415,ENSDART00000124423,ENSDART00000124516,ENSDART00000125852,ENSDART00000130243	221	57	3.66159	1.26925	2.46542	-2.39234
19:752733:+,19:753575:+	zgc:162356	core	NM_001045060	ENSDART00000062518,ENSDART00000139741	246	63	3.81587	1.41244	2.61416	-2.40343
20:29520937:+,20:29521050:+	ENSDARG00000020711,ENSDARG00000020711,ENSDARG00000020711	extended	None	ENSDART00000027851,ENSDART00000152889,ENSDART00000152986	398	102	4.50886	2.10324	3.30605	-2.40563
11:11404496:+,11:11404583:+	col9a1a	core	NM_001130624	ENSDART00000113311	987	253	5.81806	3.4096	4.61383	-2.40847
11:11399468:+,11:11399639:+	col9a1a	core	NM_001130624	ENSDART00000113311	731	187	5.38514	2.9745	4.17982	-2.41064
13:718233:+,13:720703:+	gstal	core	NM_213394	ENSDART00000058260,ENSDART00000139536	920	233	5.7167	3.29104	4.50387	-2.42567
11:11418978:+,11:11419083:+	col9a1a	core	NM_001130624	ENSDART00000113311	827	209	5.56304	3.13456	4.3488	-2.42848
13:709674:+,13:720703:+	gstal,zgc:173962	novel	NONE	NONE	650	164	5.21583	2.7857	4.00077	-2.43013
8:43218543:+,8:43221718:+	fahd2a	core	NM_212918	ENSDART00000017576	196	49	3.48881	1.05311	2.27096	-2.4357
8:43221934:+,8:43226981:+	fahd2a	core	NM_212918	ENSDART00000017576	189	47	3.43648	0.993613	2.21505	-2.44287
8:43213353:+,8:43214564:+	fahd2a	core	NM_212918	ENSDART00000017576	213	53	3.60852	1.16522	2.38687	-2.4433
11:11421738:+,11:11421881:+	col9a1a	core	NM_001130624	ENSDART00000113311	656	164	5.22908	2.7857	4.00739	-2.44338
21:24473581:+,21:24474585:+	ENSDARG00000056248	extended	None	ENSDART00000101147	2822	704	7.33319	4.88421	6.1087	-2.44897
13:720835:+,13:720918:+	gstal	core	NM_213394	ENSDART00000058260,ENSDART00000139536	704	175	5.33088	2.87908	4.10498	-2.4518
7:25864522:+,7:25866869:+	calb2b	core	NM_200711	ENSDART00000052802	500	124	4.83765	2.38376	3.61071	-2.45389
11:11399785:+,11:11404464:+	col9a1a	core	NM_001130624	ENSDART00000113311	774	192	5.46755	3.01247	4.24001	-2.45508
18:4730938:+,18:4731782:+	dut	core	NM_001006005	ENSDART00000122000,ENSDART00000132694,ENSDART00000133436,ENSDART00000145723	294	72	4.07255	1.60367	2.83811	-2.46889
11:11408118:+,11:11410752:+	col9a1a	core	NM_001130624	ENSDART00000113311	1119	272	5.99907	3.51387	4.75647	-2.4852
16:24862863:+,16:24863626:+	s100t	core	NM_001013495	ENSDART00000077978	499	121	4.83477	2.34857	3.59167	-2.4862
20:29519256:+,20:29519413:+	ENSDARG00000020711	extended	None	ENSDART00000027851	250	60	3.83909	1.34262	2.59086	-2.49647
25:33911459:+,25:33914410:+	tpm1,zgc:171719	core	NM_200934	ENSDART00000014851,ENSDART00000121680,ENSDART00000125892	768	185	5.45633	2.95903	4.20768	-2.4973
25:14370370:+,25:14373927:+	zgc:86725	core	NM_001002074	ENSDART00000109883	234	56	3.74387	1.24394	2.4939	-2.49994
7:30470349:+,7:30472479:+	gnao1b,rbm41	core	NM_200828	ENSDART00000052346	197	47	3.49614	0.993613	2.24487	-2.50252
5:4409284:+,5:4409730:+	zgc:153704	core	NM_001076726	ENSDART00000067593	222	53	3.66809	1.16522	2.41666	-2.50286
11:11399325:+,11:11399414:+	col9a1a	core	NM_001130624	ENSDART00000113311	656	156	5.22908	2.71378	3.97143	-2.5153
6:39272811:+,6:39274694:+	zgc:158846	core	NM_001083023	ENSDART00000104074	455	108	4.70173	2.18531	3.44352	-2.51643
19:5954887:+,19:5955221:+	ENSDARG00000023082	extended	None	ENSDART00000010373	267	63	3.93382	1.41244	2.67313	-2.52138
5:4409809:+,5:4412145:+	zgc:153704	core	NM_001076726	ENSDART00000067593	267	63	3.93382	1.41244	2.67313	-2.52138
8:43206629:+,8:43213266:+	fahd2a	core	NM_212918	ENSDART00000017576	180	42	3.36628	0.833148	2.09972	-2.53313
13:701450:+,13:718182:+	gstal,zgc:173961	core	NM_213394	None	702	163	5.32678	2.7769	4.05184	-2.54988
25:33927119:+,25:33946461:+	tpm1,zgc:171719	extended	None	ENSDART00000014851,ENSDART00000125892	600	138	5.10045	2.5375	3.81897	-2.56295
5:4406822:+,5:4406933:+	zgc:153704	core	NM_001076726	ENSDART00000067593	236	54	3.75612	1.19194	2.47403	-2.56418
4:15391760:+,4:15392116:+	epyc	core	NM_001017903	ENSDART00000101461,ENSDART00000128932	215	49	3.62197	1.05311	2.33754	-2.56886
7:25855871:+,7:25855944:+	calb2b	core	NM_200711	ENSDART00000052802	499	114	4.83477	2.26296	3.54886	-2.57181
7:25851607:+,7:25852069:+	calb2b	core	NM_200711	ENSDART00000052802	445	101	4.66971	2.08909	3.3794	-2.58062
8:43217273:+,8:43218484:+	fahd2a	core	NM_212918	ENSDART00000017576	182	41	3.38218	0.798797	2.09049	-2.58338
3:35675724:+,3:35682676:+	gng13b	core	NM_001002400	ENSDART00000055269	253	57	3.85627	1.26925	2.56276	-2.58702
5:4407034:+,5:4409171:+	zgc:153704	core	NM_001076726	ENSDART00000067593	231	51	3.7253	1.11026	2.41778	-2.61504
7:25856021:+,7:25856104:+	calb2b	core	NM_200711	ENSDART00000052802	528	116	4.91619	2.28794	3.60207	-2.62824
7:25858616:+,7:25864061:+	calb2b	core	NM_200711	ENSDART00000052802	430	94	4.6203	1.986	3.30315	-2.6343
19:5952987:+,19:5954731:+	ENSDARG00000023082	extended	None	ENSDART00000010373	244	50	3.80412	1.08197	2.44304	-2.72215
16:13775299:+,16:13778267:+	gnb3a	core	NM_001002437	ENSDART00000012673	188	38	3.42885	0.690544	2.0597	-2.7383
21:20694128:+,21:20694223:+	defbl1	core	NM_001081553	ENSDART00000112068	332	67	4.24764	1.50057	2.87411	-2.74707
7:25848902:+,7:25851536:+	calb2b	core	NM_200711	ENSDART00000052802	219	44	3.6485	0.899491	2.274	-2.74901
7:25856160:+,7:25858536:+	calb2b	core	NM_200711	ENSDART00000052802	529	106	4.91891	2.15847	3.53869	-2.76045
5:38533403:+,5:38534141:+	crx	core	NM_152940	ENSDART00000037879	187	37	3.42117	0.652576	2.03688	-2.7686
5:4412284:+,5:4417418:+	zgc:153704	core	NM_001076726	ENSDART00000067593	195	37	3.48145	0.652576	2.06701	-2.82888
3:61768536:+,3:61771374:+	pvalb8	core	NM_182937	ENSDART00000055064	394	73	4.49431	1.62343	3.05887	-2.87088
5:32257480:+,5:32258606:+	tcnl	core	NM_001128735	ENSDART00000098273	219	40	3.6485	0.763607	2.20606	-2.8849
5:32258747:+,5:32259514:+	tcnl	core	NM_001128735	ENSDART00000098273	269	49	3.94457	1.05311	2.49884	-2.89146
3:61766129:+,3:61768472:+	pvalb8	core	NM_182937	ENSDART00000055064	716	131	5.35525	2.46268	3.90896	-2.89257
7:25864150:+,7:25864452:+	calb2b	core	NM_200711	ENSDART00000052802	525	95	4.90797	2.00119	3.45458	-2.90679
24:27100338:+,24:27100726:+	ENSDARG00000088268	extended	None	ENSDART00000125939	260	46	3.89557	0.962916	2.42924	-2.93265
1:21460437:+,1:21461057:+	fgfbp2b	core	NM_001089526	ENSDART00000076766	311	55	4.15352	1.21817	2.68584	-2.93534
9:45359751:+,9:45360681:+	neurod	core	NM_130978	ENSDART00000011837	300	53	4.10165	1.16522	2.63344	-2.93642
24:27099988:+,24:27100315:+	ENSDARG00000088268	extended	None	ENSDART00000125939	316	55	4.17649	1.21817	2.69733	-2.95832
14:226738:+,14:226822:+	and4	core	NM_001136244	ENSDART00000126222	406	70	4.53754	1.56331	3.05042	-2.97423
21:20693776:+,21:20694005:+	defbl1	extended	None	ENSDART00000112068	686	117	5.29354	2.30027	3.79691	-2.99327
24:27100792:+,24:27100926:+		novel	NONE	NONE	342	58	4.29039	1.29412	2.79225	-2.99627
24:7806901:+,24:7807068:+	syt5b	core	NM_001020546	ENSDART00000013117	249	42	3.83332	0.833148	2.33324	-3.00018
17:20894828:+,17:20894914:+	vsx1	core	NM_131333	ENSDART00000078763,ENSDART00000104327	227	38	3.70015	0.690544	2.19535	-3.00961
14:226614:+,14:226694:+	and4	core	NM_001136244	ENSDART00000126222	399	67	4.51248	1.50057	3.00653	-3.01191
25:33904163:+,25:33906903:+	tpm1,zgc:171719	extended	None	ENSDART00000125892	453	76	4.69539	1.68115	3.18827	-3.01424
7:25855736:+,7:25855816:+	calb2b	core	NM_200711	ENSDART00000052802	483	81	4.7878	1.77249	3.28014	-3.01531
7:25852122:+,7:25855697:+	calb2b	core	NM_200711	ENSDART00000052802	558	92	4.99584	1.95514	3.47549	-3.0407
21:19169491:+,21:19169594:+	rbp4l	core	NM_199965	ENSDART00000065659	1055	170	5.91414	2.83739	4.37576	-3.07675
3:61765486:+,3:61765997:+	pvalb8	core	NM_182937	ENSDART00000055064	385	59	4.46101	1.31858	2.88979	-3.14244
5:59003052:+,5:59003999:+	zgc:194158	core	NM_001128754	ENSDART00000074290	282	43	4.01253	0.866701	2.43962	-3.14583
21:19168297:+,21:19169355:+	rbp4l	core	NM_199965	ENSDART00000065659	721	110	5.36528	2.21166	3.78847	-3.15362
17:20895037:+,17:20895131:+	vsx1	core	NM_131333	ENSDART00000078763,ENSDART00000104327	281	42	4.00742	0.833148	2.42028	-3.17427
21:19168090:+,21:19168185:+	rbp4l	core	NM_199965	ENSDART00000065659	674	97	5.2681	2.03109	3.64959	-3.23701
12:18180048:+,12:18180593:+	acta2	core	NM_212620	ENSDART00000066430,ENSDART00000149990	249	35	3.83332	0.573504	2.20341	-3.25982
17:20895209:+,17:20895820:+	vsx1	core	NM_131333	ENSDART00000078763,ENSDART00000104327	324	45	4.2125	0.931552	2.57203	-3.28095
21:19167759:+,21:19167878:+	rbp4l	core	NM_199965	ENSDART00000065659	743	103	5.40862	2.11724	3.76293	-3.29137
15:28439540:+,15:28440377:+	ENSDARG00000078748	extended	None	ENSDART00000156799	303	41	4.11598	0.798797	2.45739	-3.31718
24:7806718:+,24:7806803:+	syt5b	core	NM_001020546	ENSDART00000013117	334	45	4.25629	0.931552	2.59392	-3.32474
21:19169711:+,21:19169836:+	rbp4l	core	NM_199965	ENSDART00000065659	1189	156	6.08657	2.71378	4.40017	-3.37279
5:59002783:+,5:59002919:+	zgc:194158	core	NM_001128754	ENSDART00000074290	239	31	3.77431	0.401037	2.08767	-3.37327
24:7800763:+,24:7800847:+	syt5b	core	NM_001020546	ENSDART00000013117	283	36	4.01763	0.613582	2.31561	-3.40405
3:61763373:+,3:61765377:+	pvalb8	core	NM_182937	ENSDART00000055064	307	39	4.13487	0.727538	2.4312	-3.40733
12:18167950:+,12:18170162:+	acta2	core	NM_212620	ENSDART00000066430	276	35	3.98156	0.573504	2.27753	-3.40806
12:18174372:+,12:18178795:+	acta2	core	NM_212620	ENSDART00000066430,ENSDART00000149990	278	34	3.99196	0.532282	2.26212	-3.45968
24:7803238:+,24:7803351:+	syt5b	core	NM_001020546	ENSDART00000013117	271	32	3.95524	0.446125	2.20068	-3.50911
24:7803518:+,24:7806551:+	syt5b	core	NM_001020546	ENSDART00000013117	288	34	4.04286	0.532282	2.28757	-3.51057
24:7800980:+,24:7803124:+	syt5b	core	NM_001020546	ENSDART00000013117	291	33	4.05778	0.489846	2.27381	-3.56793
12:18179124:+,12:18179857:+	acta2	core	NM_212620	ENSDART00000066430,ENSDART00000149990	304	34	4.12073	0.532282	2.3265	-3.58844
12:18173794:+,12:18174262:+	acta2	core	NM_212620	ENSDART00000066430,ENSDART00000149990	358	40	4.35626	0.763607	2.55993	-3.59265
12:18170333:+,12:18173666:+	acta2	core	NM_212620	ENSDART00000066430	462	47	4.72374	0.993613	2.85868	-3.73012
10:3172431:+,10:3174538:+	ckmt2a	core	NM_199816	ENSDART00000101449	302	27	4.11122	0.205117	2.15817	-3.9061
7:35566420:+,7:35567150:+	zgc:136220	core	NM_001033722	ENSDART00000049588	699	57	5.32061	1.26925	3.29493	-4.05136
19:41817570:+,19:41819531:+	gngt1	core	NM_199967	ENSDART00000051950,ENSDART00000139083	484	38	4.79078	0.690544	2.74066	-4.10024
19:10972037:+,19:10972119:+	zgc:73075	core	NM_200825	ENSDART00000011138,ENSDART00000128721,ENSDART00000151235,ENSDART00000151808	447	32	4.67617	0.446125	2.56115	-4.23005
7:35567271:+,7:35567553:+	zgc:136220	core	NM_001033722	ENSDART00000049588	1158	83	6.04847	1.80746	3.92797	-4.24101
7:35567601:+,7:35568195:+	zgc:136220	core	NM_001033722	ENSDART00000049588	549	36	4.9724	0.613582	2.79299	-4.35882
7:35566144:+,7:35566285:+	zgc:136220	core	NM_001033722	ENSDART00000049588	839	47	5.58381	0.993613	3.28871	-4.5902
10:3172247:+,10:3172336:+	ckmt2a	core	NM_199816	ENSDART00000101449	427	23	4.61021	-0.0216539	2.29428	-4.63186
19:10964671:+,19:10971926:+	zgc:73075	core	NM_200825	ENSDART00000011138,ENSDART00000128721,ENSDART00000151235,ENSDART00000151808	537	29	4.94055	0.3064	2.62347	-4.63415
7:35565902:+,7:35566005:+	zgc:136220	core	NM_001033722	ENSDART00000049588	563	30	5.0087	0.354495	2.6816	-4.6542
19:41817378:+,19:41817472:+	gngt1	core	NM_199967	ENSDART00000051950	363	19	4.37624	-0.290841	2.0427	-4.66708
10:3169184:+,10:3169271:+	ckmt2a	core	NM_199816	ENSDART00000101449	403	17	4.52685	-0.44696	2.03995	-4.97381
16:56117860:+,16:56119911:+	fabp10a	core	NM_152960	ENSDART00000056095	534	16	4.93247	-0.531849	2.20031	-5.46432
11:31119923:+,11:31120121:+	rs1a	core	NM_001003438	ENSDART00000036050	548	16	4.96978	-0.531849	2.21896	-5.50162
19:45252159:+,19:45254318:+	matn1	core	NM_001099740	ENSDART00000049045,ENSDART00000156314	1320	34	6.2373	0.532282	3.38479	-5.70501
11:31120146:+,11:31120223:+	rs1a	core	NM_001003438	ENSDART00000036050	655	16	5.22688	-0.531849	2.34752	-5.75873
10:27444247:+,10:27446331:+	arr3a	core	NM_001002405	ENSDART00000078996,ENSDART00000105733	1028	22	5.87675	-0.0843896	2.89618	-5.96114
16:15664423:+,16:15665331:+	rcv1	core	NM_199964	ENSDART00000023543	916	19	5.71042	-0.290841	2.70979	-6.00126
8:26081044:+,8:26081575:+	gnat2	core	NM_131869	ENSDART00000062363	682	14	5.28511	-0.718262	2.28343	-6.00337
16:15665442:+,16:15672375:+	rcv1	core	NM_199964	ENSDART00000023543	650	12	5.21583	-0.932387	2.14172	-6.14822
19:45257555:+,19:45261340:+	matn1	core	NM_001099740	ENSDART00000049045,ENSDART00000051719,ENSDART00000133158,ENSDART00000156314	1798	34	6.68301	0.532282	3.60764	-6.15072
19:45245895:+,19:45248274:+	matn1	core	NM_001099740	ENSDART00000049045,ENSDART00000051719	2055	38	6.8757	0.690544	3.78312	-6.18516
10:27443933:+,10:27444089:+	arr3a	core	NM_001002405	ENSDART00000078996,ENSDART00000105733	847	15	5.5975	-0.622046	2.48773	-6.21954
19:5742109:+,19:5746100:+	gnb3b	core	NM_213202	ENSDART00000005547,ENSDART00000132642,ENSDART00000151787	636	11	5.18444	-1.05268	2.06588	-6.23713
10:27440555:+,10:27440869:+	arr3a	core	NM_001002405	ENSDART00000078996,ENSDART00000105733	740	11	5.40278	-1.05268	2.17505	-6.45546
19:45261686:+,19:45268749:+	matn1	core	NM_001099740	ENSDART00000049045,ENSDART00000051719,ENSDART00000133158,ENSDART00000156314	3608	55	7.68761	1.21817	4.45289	-6.46944
19:45248354:+,19:45250203:+	matn1	core	NM_001099740	ENSDART00000049045,ENSDART00000051719,ENSDART00000156314	2205	33	6.97732	0.489846	3.73358	-6.48747
10:27441062:+,10:27441190:+	arr3a	core	NM_001002405	ENSDART00000078996,ENSDART00000105733	1095	16	5.9678	-0.531849	2.71798	-6.49965
10:27441792:+,10:27442847:+	arr3a	core	NM_001002405	ENSDART00000078996,ENSDART00000105733	1038	15	5.89071	-0.622046	2.63433	-6.51276
8:26085986:+,8:26088245:+	gnat2	core	NM_131869	ENSDART00000062363	735	10	5.39301	-1.18393	2.10454	-6.57693
11:26416170:+,11:26416252:+	opn1lw2	core	NM_001002443	ENSDART00000065940,ENSDART00000132277	2210	31	6.98058	0.401037	3.69081	-6.57955
11:26415592:+,11:26415680:+	opn1lw2	core	NM_001002443	ENSDART00000065940,ENSDART00000132277,ENSDART00000144302	1748	24	6.64233	0.0384671	3.3404	-6.60386
10:27441249:+,10:27441320:+	arr3a	core	NM_001002405	ENSDART00000078996,ENSDART00000105733	1086	14	5.9559	-0.718262	2.61882	-6.67416
10:27443137:+,10:27443850:+	arr3a	core	NM_001002405	ENSDART00000078996,ENSDART00000105733	868	11	5.63281	-1.05268	2.29006	-6.68549
10:27444112:+,10:27444198:+	arr3a	core	NM_001002405	ENSDART00000078996,ENSDART00000105733	883	11	5.65751	-1.05268	2.30242	-6.71019
19:45254446:+,19:45257333:+	matn1	core	NM_001099740	ENSDART00000049045,ENSDART00000156314	1195	15	6.09383	-0.622046	2.73589	-6.71587
10:27441627:+,10:27441708:+	arr3a	core	NM_001002405	ENSDART00000078996,ENSDART00000105733	1127	14	6.00934	-0.718262	2.64554	-6.7276
19:45250355:+,19:45251755:+	matn1	core	NM_001099740	ENSDART00000049045,ENSDART00000051719,ENSDART00000156314	1814	22	6.69578	-0.0843896	3.3057	-6.78017
11:26415845:+,11:26415931:+	opn1lw2	core	NM_001002443	ENSDART00000065940,ENSDART00000132277	2153	23	6.9429	-0.0216539	3.46062	-6.96455
10:27435785:+,10:27437257:+	arr3a	core	NM_001002405	ENSDART00000078996,ENSDART00000105733	1004	10	5.84269	-1.18393	2.32938	-7.02661
10:27442919:+,10:27443000:+	arr3a	core	NM_001002405	ENSDART00000078996,ENSDART00000105733	1104	11	5.97961	-1.05268	2.46346	-7.03229
19:5747453:+,19:5749521:+	gnb3b	core	NM_213202	ENSDART00000005547,ENSDART00000151246,ENSDART00000151787	852	8	5.60598	-1.48878	2.0586	-7.09476
11:26414943:+,11:26415043:+	opn1lw2	core	NM_001002443	ENSDART00000065940,ENSDART00000132277,ENSDART00000140746,ENSDART00000144302	2160	21	6.94758	-0.149978	3.3988	-7.09756
10:27440420:+,10:27440511:+	arr3a	core	NM_001002405	ENSDART00000078996,ENSDART00000105733	965	9	5.78556	-1.32832	2.22862	-7.11388
10:27437282:+,10:27440234:+	arr3a	core	NM_001002405	ENSDART00000078996,ENSDART00000105733	1176	11	6.07071	-1.05268	2.50902	-7.12339
10:27441396:+,10:27441492:+	arr3a	core	NM_001002405	ENSDART00000078996,ENSDART00000105733	1136	9	6.02081	-1.32832	2.34625	-7.34912
12:3858923:+,12:3861464:+	gngt2b,lsm12b	core	NM_001204332	ENSDART00000152353	6267	48	8.4841	1.02367	4.75389	-7.46043
11:26415339:+,11:26415424:+	opn1lw2	core	NM_001002443	ENSDART00000065940,ENSDART00000140746	2184	15	6.96351	-0.622046	3.17073	-7.58556
11:26414750:+,11:26414834:+	opn1lw2	core	NM_001002443	ENSDART00000065940,ENSDART00000132277,ENSDART00000144302	2525	13	7.17278	-0.821355	3.17571	-7.99414
4:12644306:+,4:12644456:+	opn1sw1	core	NM_131319	ENSDART00000067160	2242	10	7.00132	-1.18393	2.9087	-8.18525
12:3858744:+,12:3858835:+	gngt2b,lsm12b	core	NM_001204332	ENSDART00000122684,ENSDART00000152353	3668	15	7.7114	-0.622046	3.54468	-8.33345
4:12643298:+,4:12643881:+	opn1sw1	core	NM_131319	ENSDART00000067160	1846	7	6.72101	-1.66935	2.52583	-8.39036
4:12642973:+,4:12643059:+	opn1sw1	core	NM_131319	ENSDART00000067160	2778	9	7.31052	-1.32832	2.9911	-8.63883
4:12644046:+,4:12644138:+	opn1sw1	core	NM_131319	ENSDART00000067160	2859	9	7.35197	-1.32832	3.01183	-8.68029

## Sheet: MDM2
ExonJunction	Gene	Annotation_Set	RefGene	EnsGene	SJDRNORM010687_G2.27_5FXTL.WT.3dpf	SJDRNORM010965_G1.27_5FXTL.MUT.3dpf	wt	mut	average.intensity	log2r
4:22061477:+,4:22062974:+	mdm2	core	NM_131364	ENSDART00000077854	1	21	-3.54461	-0.149978	-1.84729	3.39463
4:22063045:+,4:22063130:+	mdm2	core	NM_131364	ENSDART00000040435,ENSDART00000077854,ENSDART00000122675,ENSDART00000132880,ENSDART00000139543	87	589	2.32164	4.62711	3.47437	2.30547
4:22063204:+,4:22064661:+	mdm2	core	NM_131364	ENSDART00000040435,ENSDART00000077854,ENSDART00000122675,ENSDART00000132880,ENSDART00000139543	72	512	2.05034	4.42517	3.23775	2.37483
4:22064794:+,4:22065102:+	mdm2	core	NM_131364	ENSDART00000040435,ENSDART00000077854,ENSDART00000122675,ENSDART00000132214,ENSDART00000132880,ENSDART00000139543	80	475	2.20134	4.31706	3.2592	2.11571
4:22065151:+,4:22065263:+	mdm2	core	NM_131364	ENSDART00000040435,ENSDART00000077854,ENSDART00000122675,ENSDART00000132214,ENSDART00000132880,ENSDART00000139543	75	567	2.10883	4.57223	3.34053	2.4634
4:22065321:+,4:22065477:+	mdm2	core	NM_131364	ENSDART00000040435,ENSDART00000077854,ENSDART00000122675,ENSDART00000132880,ENSDART00000139543	86	635	2.30506	4.73551	3.52028	2.43045
4:22065546:+,4:22068113:+	mdm2	core	NM_131364	ENSDART00000040435,ENSDART00000077854,ENSDART00000122675,ENSDART00000132880,ENSDART00000139543	111	648	2.67133	4.76472	3.71802	2.09339
4:22068270:+,4:22068383:+	mdm2	core	NM_131364	ENSDART00000040435,ENSDART00000077854,ENSDART00000122675,ENSDART00000138359	48	484	1.47034	4.34411	2.90723	2.87377
4:22068532:+,4:22068643:+	mdm2	core	NM_131364	ENSDART00000040435,ENSDART00000077854,ENSDART00000122675,ENSDART00000138359	53	346	1.61189	3.86047	2.73618	2.24857
4:22068711:+,4:22069911:+	mdm2	core	NM_131364	ENSDART00000040435,ENSDART00000077854,ENSDART00000122675	54	397	1.63861	4.05857	2.84859	2.41996
4:22062888:+,4:22062974:+	mdm2	extended	None	ENSDART00000139543	39	744	1.17421	4.96389	3.06905	3.78968	using alternative promoter?
4:22063045:+,4:22064661:+	mdm2	extended	None	ENSDART00000132214	0	25	-5.12957	0.0961826	-2.51669	5.22576
4:22068711:+,4:22069029:+	mdm2	extended	None	ENSDART00000138359	8	54	-1.04211	1.19194	0.074916	2.23405
4:22069061:+,4:22069911:+	mdm2	extended	None	ENSDART00000138359,ENSDART00000143747	9	47	-0.881645	0.993613	0.055984	1.87526
4:22063045:+,4:22065291:+	mdm2	novel	NONE	NONE	0	11	-5.12957	-1.05268	-3.09113	4.07689
4:22066916:+,4:22067049:+	mdm2	novel	NONE	NONE	0	19	-5.12957	-0.290841	-2.71021	4.83873
4:22068290:+,4:22068383:+	mdm2	novel	NONE	NONE	0	15	-5.12957	-0.622046	-2.87581	4.50753

## Sheet: TP53
ExonJunction	Gene	Annotation_Set	RefGene	EnsGene	SJDRNORM010687_G2.27_5FXTL.WT.3dpf	SJDRNORM010965_G1.27_5FXTL.MUT.3dpf	wt	mut	average.intensity	log2r
5:25755330:+,5:25755968:+	tp53	core	NM_001271820,NM_131327	ENSDART00000051549,ENSDART00000135934	98	910	2.49248	5.25427	3.87338	2.76179
5:25756022:+,5:25756260:+	tp53	core	NM_001271820	ENSDART00000051549	52	448	1.58467	4.23272	2.9087	2.64805
5:25756022:+,5:25756263:+	tp53	core	NM_131327	ENSDART00000135934,ENSDART00000137298,ENSDART00000139520	34	371	0.978952	3.96098	2.46996	2.98202
5:25756311:+,5:25756404:+	tp53	core	NM_001271820,NM_131327	ENSDART00000051549,ENSDART00000135934,ENSDART00000137298,ENSDART00000139520	77	675	2.14655	4.82357	3.48506	2.67702
5:25756580:+,5:25759273:+	tp53	core	NM_001271820,NM_131327	ENSDART00000051549,ENSDART00000135934,ENSDART00000137298,ENSDART00000139520	52	622	1.58467	4.70569	3.14518	3.12101
5:25759456:+,5:25760170:+	tp53	core	NM_001271820,NM_131327	ENSDART00000051549,ENSDART00000135083,ENSDART00000135934,ENSDART00000137298,ENSDART00000139520	111	1255	2.67133	5.7178	4.19457	3.04648
5:25760282:+,5:25761283:+	tp53	core	NM_001271820,NM_131327	ENSDART00000051549,ENSDART00000135083,ENSDART00000135934	107	1358	2.61862	5.83156	4.22509	3.21294
5:25761392:+,5:25762495:+	tp53	core	NM_001271820,NM_131327	ENSDART00000051549,ENSDART00000135083,ENSDART00000135934	116	1539	2.73461	6.012	4.37331	3.27739
5:25762634:+,5:25762708:+	tp53	core	NM_001271820,NM_131327	ENSDART00000051549	94	1312	2.43267	5.78186	4.10726	3.34919
5:25762802:+,5:25765481:+	tp53	core	NM_001271820,NM_131327	ENSDART00000051549,ENSDART00000135934	105	1591	2.59153	6.05993	4.32573	3.4684
5:25765584:+,5:25765721:+	tp53	core	NM_001271820,NM_131327	ENSDART00000051549,ENSDART00000135934	79	1021	2.18331	5.42023	3.80177	3.23692
5:25758430:+,5:25759273:+	tp53	extended	None	ENSDART00000135083	13	423	-0.374685	4.14998	1.88765	4.52466
5:25762634:+,5:25762720:+	tp53	extended	None	ENSDART00000135083,ENSDART00000135934	54	742	1.63861	4.96	3.29931	3.32139
5:25755330:+,5:25756260:+	tp53	novel	NONE	NONE	0	13	-5.12957	-0.821355	-2.97546	4.30822
5:25758466:+,5:25759273:+	tp53	novel	NONE	NONE	9	360	-0.881645	3.91761	1.51798	4.79926
5:25759546:+,5:25760170:+	tp53	novel	NONE	NONE	0	19	-5.12957	-0.290841	-2.71021	4.83873
5:25762631:+,5:25762708:+	tp53	novel	NONE	NONE	0	94	-5.12957	1.986	-1.57179	7.11557
5:25762631:+,5:25762720:+	tp53	novel	NONE	NONE	0	14	-5.12957	-0.718262	-2.92392	4.41131
5:25765591:+,5:25765727:+	tp53	novel	NONE	NONE	24	332	0.485137	3.80097	2.14305	3.31583
